# Supplementary material for: COVID-19 in Europe: Dataset at a sub-national level
Source: Data Brief. 2021 Mar 3;35:106939. doi: 10.1016/j.dib.2021.106939 (PMC7927671; doi:10.1016/j.dib.2021.106939)
Supplement: Supplementary file 1 [file mmc1.xlsx]

## Sheet: Sources
Categories	Variables	Explanation	Source	Source Link
	NUTS classification		Eurostat	https://ec.europa.eu/eurostat/documents/3859598/6948381/KS-GQ-14-006-EN-N.pdf/b9ba3339-b121-4775-9991-d88e807628e3
	POPULATION	Population	Eurostat	https://ec.europa.eu/eurostat/web/regions/data/database?p_p_id=NavTreeportletprod_WAR_NavTreeportletprod_INSTANCE_BQqmHeCfV1BE&p_p_lifecycle=0&p_p_state=normal&p_p_mode=view&p_p_col_id=column-2&p_p_col_count=1
	POP_DENS	Density Population	Eurostat	https://ec.europa.eu/eurostat/web/regions/data/database?p_p_id=NavTreeportletprod_WAR_NavTreeportletprod_INSTANCE_BQqmHeCfV1BE&p_p_lifecycle=0&p_p_state=normal&p_p_mode=view&p_p_col_id=column-2&p_p_col_count=1
	POP>=60	Population over 60 years old	Eurostat	https://ec.europa.eu/eurostat/web/regions/data/database?p_p_id=NavTreeportletprod_WAR_NavTreeportletprod_INSTANCE_BQqmHeCfV1BE&p_p_lifecycle=0&p_p_state=normal&p_p_mode=view&p_p_col_id=column-2&p_p_col_count=1
Demographic variables	%POP>=60	Percentage of population over 60 years	Self elaboration	=(pop>=65*100)/Population
	FEMEALS	Population of femeals	Eurostat	https://ec.europa.eu/eurostat/web/regions/data/database?p_p_id=NavTreeportletprod_WAR_NavTreeportletprod_INSTANCE_BQqmHeCfV1BE&p_p_lifecycle=0&p_p_state=normal&p_p_mode=view&p_p_col_id=column-2&p_p_col_count=1
	%FEMEALS	Percentage of population of femeals	Self elaboration	=(femmes*100)/Population
	POP 0-14	Population 0-14 years old	Eurostat	https://ec.europa.eu/eurostat/web/regions/data/database?p_p_id=NavTreeportletprod_WAR_NavTreeportletprod_INSTANCE_BQqmHeCfV1BE&p_p_lifecycle=0&p_p_state=normal&p_p_mode=view&p_p_col_id=column-2&p_p_col_count=1
	POP 15-29	Population 15-29 years old	Eurostat	https://ec.europa.eu/eurostat/web/regions/data/database?p_p_id=NavTreeportletprod_WAR_NavTreeportletprod_INSTANCE_BQqmHeCfV1BE&p_p_lifecycle=0&p_p_state=normal&p_p_mode=view&p_p_col_id=column-2&p_p_col_count=1
	POP 30-44	Population 30-44 years old	Eurostat	https://ec.europa.eu/eurostat/web/regions/data/database?p_p_id=NavTreeportletprod_WAR_NavTreeportletprod_INSTANCE_BQqmHeCfV1BE&p_p_lifecycle=0&p_p_state=normal&p_p_mode=view&p_p_col_id=column-2&p_p_col_count=1
	POP 45-59	Population 45-59 years old	Eurostat	https://ec.europa.eu/eurostat/web/regions/data/database?p_p_id=NavTreeportletprod_WAR_NavTreeportletprod_INSTANCE_BQqmHeCfV1BE&p_p_lifecycle=0&p_p_state=normal&p_p_mode=view&p_p_col_id=column-2&p_p_col_count=1
	POP_GROWTH	Population growth	Eurostat	https://appsso.eurostat.ec.europa.eu/nui/show.do?dataset=demo_r_gind3&lang=en
	HOUSEHOLDS	Number of households	Eurostat	https://ec.europa.eu/eurostat/web/regions/data/database?p_p_id=NavTreeportletprod_WAR_NavTreeportletprod_INSTANCE_BQqmHeCfV1BE&p_p_lifecycle=0&p_p_state=normal&p_p_mode=view&p_p_col_id=column-2&p_p_col_count=1
	DWELINGS	Number of dwelings	Eurostat	https://ec.europa.eu/eurostat/web/regions/data/database?p_p_id=NavTreeportletprod_WAR_NavTreeportletprod_INSTANCE_BQqmHeCfV1BE&p_p_lifecycle=0&p_p_state=normal&p_p_mode=view&p_p_col_id=column-2&p_p_col_count=1
	SURFACE AREA	Surface area in square km	Eurostat	https://ec.europa.eu/eurostat/web/regions/data/database?p_p_id=NavTreeportletprod_WAR_NavTreeportletprod_INSTANCE_BQqmHeCfV1BE&p_p_lifecycle=0&p_p_state=normal&p_p_mode=view&p_p_col_id=column-2&p_p_col_count=1
Economic variables	UNEM_R	Unemployment Rate	Eurostat	https://ec.europa.eu/eurostat/web/regions/data/database?p_p_id=NavTreeportletprod_WAR_NavTreeportletprod_INSTANCE_BQqmHeCfV1BE&p_p_lifecycle=0&p_p_state=normal&p_p_mode=view&p_p_col_id=column-2&p_p_col_count=1
	NTL_avg	Night Light Intensity average (as a proxy of GDP and human activities)	Sentinel - 5P
	D_MEDICALE	Medical density per 100 000 inhabitants	Eurostat	https://ec.europa.eu/eurostat/web/regions/data/database?p_p_id=NavTreeportletprod_WAR_NavTreeportletprod_INSTANCE_BQqmHeCfV1BE&p_p_lifecycle=0&p_p_state=normal&p_p_mode=view&p_p_col_id=column-2&p_p_col_count=1
Outcome2	COPD%	Percentage of population with Chronic Obstructive Pulmonary disease	Official statistics Office or Health Ministries of each country or Eurostat	See table below
	Diabetes%	Percentage of population with Diabetes	Official statistics Office or Health Ministries of each country or Eurostat	See table below
	Smokers%	Percentage of population that smoke	Official statistics Office or Health Ministries of each country or Eurostat	See table below
Comorbidities	Respiratory dis mortality	Mortality rate at 100.000 persons for deaths occurred due to respiratory disease	Official statistics Office or Health Ministries of each country or Eurostat	See table below
	Diabetes mortality	Mortality rate at 100.000 persons for deaths occurred due to diabetes	Official statistics Office or Health Ministries of each country or Eurostat	See table below
	Cardiovascular dis mortality	Mortality rate at 100.000 persons for death occurred due to cardiovascular disease	Official statistics Office or Health Ministries of each country or Eurostat	See table below
Heatlh system	BEDS_Intcare/reanim	Number of beds in intensive care/reanimation	Official statistics Office or Health Ministries of each country or Eurostat	See table below
	COVID19_D	Number of deaths due to COVID19	Official statistics Office or Health Ministries of each country or Eurostat	See table below
Outcome1	COVID_Mortality_R	Covid19 mortality rate at 100.000 inhabitants	Self elaboration	=Number of deaths/Total population*100000
	COVID19_CCONF	COVID19 cases confirmed	Official statistics Office or Health Ministries of each country or Eurostat	See table below
Outcome3 (could be a third outcome)	COVID_Cases_R	Covid19 infection rate at 100.000 inhabitants		=Number of cases/Total population*100000
	COVID19_TESTS	Number of tests taken for COVID19	Official statistics Office or Health Ministries of each country or Eurostat	See table below
Lockdown characteristics	DURATION_LD (days)	Duration of Lock-Down in days	University of Oxford	https://www.bsg.ox.ac.uk/research/research-projects/coronavirus-government-response-tracker
	Lag_1stCase-LD (days)	Lag period from the 1st case until de decision of lockdown	Self elaboration
	LD_Severity	Lockdown severity -> 0 - No measures, 1 - Recommended not to leave the house, 2 - Required to not leave the house with exceptions for daily exercies, 3 - Required to not leave the house with minimal exceptions.	University of Oxford	https://www.bsg.ox.ac.uk/research/research-projects/coronavirus-government-response-tracker
	NO2_avg	Annual mean of NO2	Sentinel - 5P
	WIND_avg	Annual mean of Wind	Sentinel - 5P
Environmental variables	Temp_mean_over12yrs	Annual mean of Temperature over 12 years	Sentinel - 5P
	PM2.5_AM	Annual mean of PM 2.5	Sentinel - 5P
	PRESSURE_mean	Pressure mean	Sentinel - 5P
	PRECIPITATION_avg	Precipitation	Sentinel - 5P
	SOLAR_RAD_avg	Solar Radiation	Sentinel - 5P
	LAI_avg	Leaf Area Index	Sentinel - 5P
		COPD %	Respiratory dis mortality	Smokers %	Diabetes %	Diabetes mortality	Cardiovascular dis mortality	BEDS_Intcare/reanim	COVID19_D	COVID19_CCONF	COVID19_TESTS
	Austria	http://www.statistik.at	http://www.statistik.at	http://www.statistik.at	http://www.statistik.at	http://www.statistik.at	http://www.statistik.at	https://info.gesundheitsministerium.gv.at/dashboard_Hosp.html?l=en	https://info.gesundheitsministerium.gv.at/dashboard_Hosp.html?l=en	https://info.gesundheitsministerium.gv.at/dashboard_Hosp.html?l=en	https://info.gesundheitsministerium.gv.at/dashboard_Hosp.html?l=en
	Belgium	https://his.wiv-isp.be/fr/SitePages/Rapports_complets_2018.aspx	https://ec.europa.eu/eurostat/web/regions/data/database	https://his.wiv-isp.be/fr/Documents%20partages/TA_FR_2018.pdf	https://his.wiv-isp.be/fr/Documents%20partages/TA_FR_2018.pdf	https://ec.europa.eu/eurostat/web/regions/data/database	https://ec.europa.eu/eurostat/web/regions/data/database		https://epistat.sciensano.be/covid/covid19_historicaldata.html	https://epistat.sciensano.be/covid/covid19_historicaldata.html	https://epistat.sciensano.be/covid/covid19_historicaldata.html
	Denmark		https://www.statbank.dk/statbank5a/default.asp?w=1920		https://www.statbank.dk/statbank5a/default.asp?w=1920	https://www.statbank.dk/statbank5a/default.asp?w=1920	https://www.statbank.dk/statbank5a/default.asp?w=1920		https://www.ssi.dk/sygdomme-beredskab-og-forskning/sygdomsovervaagning/c/covid19-overvaagning	https://www.ssi.dk/sygdomme-beredskab-og-forskning/sygdomsovervaagning/c/covid19-overvaagning	https://www.ssi.dk/sygdomme-beredskab-og-forskning/sygdomsovervaagning/c/covid19-overvaagning
	France	https://covid19.min-saude.pt/	https://covid19.min-saude.pt/		https://covid19.min-saude.pt/	https://covid19.min-saude.pt/	https://covid19.min-saude.pt/	https://drees.solidarites-sante.gouv.fr/etudes-et-statistiques/publications/article/nombre-de-lits-de-reanimation-de-soins-intensifs-et-de-soins-continus-en-france	https://www.data.gouv.fr/fr/datasets/donnees-hospitalieres-relatives-a-lepidemie-de-covid-19/#community-resources	https://www.data.gouv.fr/fr/datasets/donnees-hospitalieres-relatives-a-lepidemie-de-covid-19/#community-resources	https://www.data.gouv.fr/fr/datasets/donnees-hospitalieres-relatives-a-lepidemie-de-covid-19/#community-resources
	Germany		http://www.gbe-bund.de/oowa921-install/servlet/oowa/aw92/WS0100/_XWD_PROC?_XWD_218/6/XWD_CUBE.DRILL/_XWD_246/D.001/1000001			http://www.gbe-bund.de/oowa921-install/servlet/oowa/aw92/WS0100/_XWD_PROC?_XWD_218/6/XWD_CUBE.DRILL/_XWD_246/D.001/1000001	http://www.gbe-bund.de/oowa921-install/servlet/oowa/aw92/WS0100/_XWD_PROC?_XWD_218/6/XWD_CUBE.DRILL/_XWD_246/D.001/1000001	https://npgeo-corona-npgeo-de.hub.arcgis.com/app/3a132983ad3c4ab8a28704e9addefaba	https://experience.arcgis.com/experience/478220a4c454480e823b17327b2bf1d4/page/page_1/	https://experience.arcgis.com/experience/478220a4c454480e823b17327b2bf1d4/page/page_1/	https://experience.arcgis.com/experience/478220a4c454480e823b17327b2bf1d4/page/page_1/
	Greece		https://ec.europa.eu/eurostat/web/regions/data/database			https://ec.europa.eu/eurostat/web/regions/data/database	https://ec.europa.eu/eurostat/web/regions/data/database		https://covid19.gov.gr/covid19-live-analytics/	https://covid19.gov.gr/covid19-live-analytics/	https://covid19.gov.gr/covid19-live-analytics/
	Italy	https://www.istat.it/en/analysis-and-products/databases/statbase	https://www.istat.it/en/analysis-and-products/databases/statbase	https://www.istat.it/en/analysis-and-products/databases/statbase	https://www.istat.it/en/analysis-and-products/databases/statbase	https://www.istat.it/en/analysis-and-products/databases/statbase	https://www.istat.it/en/analysis-and-products/databases/statbase		https://www.arcgis.com/apps/opsdashboard/index.html#/b0c68bce2cce478eaac82fe38d4138b1	https://www.arcgis.com/apps/opsdashboard/index.html#/b0c68bce2cce478eaac82fe38d4138b1	https://www.arcgis.com/apps/opsdashboard/index.html#/b0c68bce2cce478eaac82fe38d4138b1
	Luxembourg		https://sante.public.lu/fr/statistiques/index.html	https://sante.public.lu/fr/statistiques/index.html	https://sante.public.lu/fr/statistiques/index.html	https://sante.public.lu/fr/statistiques/index.html	https://sante.public.lu/fr/statistiques/index.html		https://data.public.lu/en/datasets/donnees-covid19/	https://data.public.lu/en/datasets/donnees-covid19/	https://data.public.lu/en/datasets/donnees-covid19/
	Netherlands		https://ec.europa.eu/eurostat/web/regions/data/database			https://ec.europa.eu/eurostat/web/regions/data/database	https://ec.europa.eu/eurostat/web/regions/data/database	https://covid19.healthdata.org/netherlands?view=infections-testing&tab=trend&test=tests	https://data.rivm.nl/covid-19/	https://data.rivm.nl/covid-19/	https://covid19.healthdata.org/netherlands?view=infections-testing&tab=trend&test=tests
	Norway		https://ec.europa.eu/eurostat/web/regions/data/database			https://ec.europa.eu/eurostat/web/regions/data/database	https://ec.europa.eu/eurostat/web/regions/data/database		https://www.fhi.no/en/id/infectious-diseases/coronavirus/daily-reports/daily-reports-COVID19/	https://www.fhi.no/en/id/infectious-diseases/coronavirus/daily-reports/daily-reports-COVID19/	https://www.fhi.no/en/id/infectious-diseases/coronavirus/daily-reports/daily-reports-COVID19/
	Poland		https://ec.europa.eu/eurostat/web/regions/data/database			https://ec.europa.eu/eurostat/web/regions/data/database	https://ec.europa.eu/eurostat/web/regions/data/database		https://www.gov.pl/web/koronawirus/wykaz-zarazen-koronawirusem-sars-cov-2	https://www.gov.pl/web/koronawirus/wykaz-zarazen-koronawirusem-sars-cov-2	https://www.gov.pl/web/koronawirus/wykaz-zarazen-koronawirusem-sars-cov-2
	Portugal	https://www.ine.pt/xportal/xmain?xpid=INE&xpgid=ine_publicacoes&PUBLICACOEStipo=ea&PUBLICACOEScoleccao=257412301&selTab=tab0	https://www.ine.pt/xportal/xmain?xpid=INE&xpgid=ine_publicacoes&PUBLICACOEStipo=ea&PUBLICACOEScoleccao=257412301&selTab=tab0	https://www.ine.pt/xportal/xmain?xpid=INE&xpgid=ine_publicacoes&PUBLICACOEStipo=ea&PUBLICACOEScoleccao=257412301&selTab=tab0	https://www.ine.pt/xportal/xmain?xpid=INE&xpgid=ine_publicacoes&PUBLICACOEStipo=ea&PUBLICACOEScoleccao=257412301&selTab=tab0	https://www.ine.pt/xportal/xmain?xpid=INE&xpgid=ine_publicacoes&PUBLICACOEStipo=ea&PUBLICACOEScoleccao=257412301&selTab=tab0	https://www.ine.pt/xportal/xmain?xpid=INE&xpgid=ine_publicacoes&PUBLICACOEStipo=ea&PUBLICACOEScoleccao=257412301&selTab=tab0		https://covid19.min-saude.pt/	https://covid19.min-saude.pt/	https://covid19.min-saude.pt/
	Romania	https://cnsisp.insp.gov.ro/index.php/date-statistice-pagina-de-descarcare/	https://cnsisp.insp.gov.ro/index.php/date-statistice-pagina-de-descarcare/		https://cnsisp.insp.gov.ro/index.php/date-statistice-pagina-de-descarcare/	https://ec.europa.eu/eurostat/web/regions/data/database	https://cnsisp.insp.gov.ro/index.php/date-statistice-pagina-de-descarcare/	https://covid19.geo-spatial.org/harti/hospital-infrastructure	http://www.cnscbt.ro/index.php/analiza-cazuri-confirmate-covid19	http://www.cnscbt.ro/index.php/analiza-cazuri-confirmate-covid19	https://covid19-romania.appspot.com/
	Slovenia		https://pxweb.stat.si/SiStat/en			https://ec.europa.eu/eurostat/web/regions/data/database	https://pxweb.stat.si/SiStat/en	https://podatki.nijz.si/Table.aspx?layout=tableViewLayout2&px_tableid=Postelje6.px&px_path=NIJZ%20podatkovni%20portal__5%20Viri%20v%20zdravstvu__3%20Bolni%c5%a1ke%20postelje&px_language=en&px_db=NIJZ%20podatkovni%20portal&rxid=628fe03e-6dab-417f-9789-82a2c441d659	https://www.gov.si/en/topics/coronavirus-disease-covid-19/	https://www.gov.si/en/topics/coronavirus-disease-covid-19/	https://www.gov.si/en/topics/coronavirus-disease-covid-19/
	Spain	https://www.ine.es/dyngs/INEbase/en/operacion.htm?c=Estadistica_C&cid=1254736176783&menu=resultados&idp=1254735573175#!tabs-1254736195650	https://www.ine.es/dyngs/INEbase/en/operacion.htm?c=Estadistica_C&cid=1254736176783&menu=resultados&idp=1254735573175#!tabs-1254736195650	https://www.ine.es/dyngs/INEbase/en/operacion.htm?c=Estadistica_C&cid=1254736176783&menu=resultados&idp=1254735573175#!tabs-1254736195650	https://www.ine.es/dyngs/INEbase/en/operacion.htm?c=Estadistica_C&cid=1254736176783&menu=resultados&idp=1254735573175#!tabs-1254736195650	https://www.ine.es/dyngs/INEbase/en/operacion.htm?c=Estadistica_C&cid=1254736176783&menu=resultados&idp=1254735573175#!tabs-1254736195650	https://www.ine.es/dyngs/INEbase/en/operacion.htm?c=Estadistica_C&cid=1254736176783&menu=resultados&idp=1254735573175#!tabs-1254736195650		https://github.com/datadista/datasets	https://cnecovid.isciii.es/covid19/#documentaci%C3%B3n-y-datos	https://cnecovid.isciii.es/covid19/#documentaci%C3%B3n-y-datos
	Sweden	https://www.socialstyrelsen.se/en/statistics-and-data/statistics/statistical-databases/	https://www.socialstyrelsen.se/en/statistics-and-data/statistics/statistical-databases/		https://www.socialstyrelsen.se/en/statistics-and-data/statistics/statistical-databases/	https://www.socialstyrelsen.se/en/statistics-and-data/statistics/statistical-databases/	https://www.socialstyrelsen.se/en/statistics-and-data/statistics/statistical-databases/	https://www.socialstyrelsen.se/en/statistics-and-data/statistics/statistical-databases/	https://www.socialstyrelsen.se/en/statistics-and-data/statistics/statistical-databases/	https://www.socialstyrelsen.se/en/statistics-and-data/statistics/statistical-databases/	https://www.socialstyrelsen.se/en/statistics-and-data/statistics/statistical-databases/
	Switzerland		https://ec.europa.eu/eurostat/web/regions/data/database			https://ec.europa.eu/eurostat/web/regions/data/database	https://ec.europa.eu/eurostat/web/regions/data/database		https://www.swissinfo.ch/eng/covid-19_coronavirus--the-situation-in-switzerland/45592192	https://www.swissinfo.ch/eng/covid-19_coronavirus--the-situation-in-switzerland/45592192	https://www.swissinfo.ch/eng/covid-19_coronavirus--the-situation-in-switzerland/45592192
	United Kingdom		https://digital.nhs.uk/data-and-information/publications/statistical/compendium-mortality/current/mortality-from-respiratory-diseases		https://digital.nhs.uk/data-and-information/publications/statistical/compendium-local-basket-of-inequality-indicators-lboi/current/section-13-tackling-the-major-killers/lboi-indicator-13-15-the-percentage-of-the-population-on-practice-registers-with-diabetes	https://digital.nhs.uk/data-and-information/publications/statistical/compendium-mortality/current/mortality-from-diabetes/mortality-from-diabetes-number-by-age-group-annual-mfp	https://digital.nhs.uk/data-and-information/publications/statistical/compendium-mortality/current/mortality-from-all-circulatory-diseases/mortality-from-all-circulatory-diseases-number-by-age-group-annual-mfp		https://coronavirus.data.gov.uk/	https://coronavirus.data.gov.uk/	https://coronavirus.data.gov.uk/
			https://www.nrscotland.gov.uk/statistics-and-data/statistics/statistics-by-theme/vital-events/general-publications/vital-events-reference-tables/2018			https://www.nrscotland.gov.uk/statistics-and-data/statistics/statistics-by-theme/vital-events/general-publications/vital-events-reference-tables/2018	https://www.nrscotland.gov.uk/statistics-and-data/statistics/statistics-by-theme/vital-events/general-publications/vital-events-reference-tables/2018		https://www.nrscotland.gov.uk/statistics-and-data/statistics/statistics-by-theme/vital-events/general-publications/weekly-and-monthly-data-on-births-and-deaths/deaths-involving-coronavirus-covid-19-in-scotland/archive
			https://ec.europa.eu/eurostat/web/regions/data/database			https://ec.europa.eu/eurostat/web/regions/data/database	https://ec.europa.eu/eurostat/web/regions/data/database		https://www.health-ni.gov.uk/sites/default/files/publications/health/doh-db-310820.pdf

## Sheet: Data
COUNTRY	NUTS2	NUTS3	CODE	CODE_NUTS2	CODE_NUTS3	POPULATION	POP_DENS	POP>=60	%POP>=60	FEMEALES	%FEMEALS	POP 0-14	POP 15-29	POP 30-44	POP 45-59	POP_GROWTH	HOUSEHOLDS	DWELLINGS	SURFACE AREA	UNEM_R	D_MEDICALE	COPD %	Respiratory dis mortality	Smokers %	Diabetes %	Diabetes mortality	Cardiovascular dis mortality	BEDS_Intcare/reanim	COVID19_D	COVID_Mortality_R	COVID19_CCONF	COVID_Cases_R	COVID19_TESTS	DURATION_LD (days)	Lag_1stCase-LD (days)	LD_SEVEIRTY_W1	LD_SEVEIRTY_W2	LD_SEVEIRTY_W3	LD_SEVEIRTY_W4	LD_SEVEIRTY_W5	LD_SEVEIRTY_W6	LD_SEVEIRTY_W7	LD_SEVEIRTY_W8	LD_SEVEIRTY_W9	LD_SEVEIRTY_W10	LD_SEVEIRTY_W11	LD_SEVEIRTY_W12	LD_SEVEIRTY_W13	LD_SEVEIRTY_W14
Austria	-	-	AT	-	-	8971664	107.1	2239965	24.9671	4559078	50.8164	1294476	1593542	1792151	2051530	4.1	3982408	4744861	83878									2681	726	8.09214	27264	303.89	1180711	46	20	0	0	0	0	0	0	0	0	0	0	0	2	2	2
Austria	Burgenland	-	AT	AT11	-	297048		87107	29.3242	151348	50.9507	39085	43364	54915	72577		127378	157610		4.2	420.06	5.14517	43.06	19.1569	9.96889	39.79	417.05	89	11	3.70311	505	170.006		46	20	0	0	0	0	0	0	0	0	0	0	0	2	2	2
Austria	Burgenland	Mittelburgenland	AT	AT11	AT111	37899	54	12030	31.7423	19302	50.9301	4750	5301	6601	9217	1	15995	20578	694.83												35	92.3507		46	20	0	0	0	0	0	0	0	0	0	0	0	2	2	2
Austria	Burgenland	Nordburgenland	AT	AT11	AT112	161164	90	44838	27.8213	82196	51.0015	22201	23890	31074	39161	5	69787	85577	1774.58												259	160.706		46	20	0	0	0	0	0	0	0	0	0	0	0	2	2	2
Austria	Burgenland	Südburgenland	AT	AT11	AT113	97985	67	30239	30.8608	49850	50.8751	12134	14173	17240	24199	1	41596	51455	1459.03												211	215.339		46	20	0	0	0	0	0	0	0	0	0	0	0	2	2	2
Austria	Niederösterreich	-	AT	AT12	-	1698811		449914	26.4841	862415	50.7658	245548	276435	317206	409708		736162	917870		3.8	465.62	4.22118	57.9	20.3445	7.17565	36.7	384.07	388	115	6.76944	1752	103.131		46	20	0	0	0	0	0	0	0	0	0	0	0	2	2	2
Austria	Niederösterreich	Mostviertel-Eisenwurzen	AT	AT12	AT121	249799	74	62097	24.8588	125168	50.1075	38993	43882	47541	57286	3	99432	118739	3323.75												683	273.42		46	20	0	0	0	0	0	0	0	0	0	0	0	2	2	2
Austria	Niederösterreich	Niederösterreich-Süd	AT	AT12	AT122	263716	78	70430	26.7068	134051	50.8316	38115	43783	49538	61850	3	116728	148527	3343.88												583	221.071		46	20	0	0	0	0	0	0	0	0	0	0	0	2	2	2
Austria	Niederösterreich	Sankt Pölten	AT	AT12	AT123	157403	128	40358	25.6399	79785	50.6884	23128	26760	29826	37331	5	67886	81959	1219.21												486	308.762		46	20	0	0	0	0	0	0	0	0	0	0	0	2	2	2
Austria	Niederösterreich	Waldviertel	AT	AT12	AT124	219727	48	64518	29.3628	110795	50.4239	28879	35456	38422	52452	1	95350	126916	4565.04												265	120.604		46	20	0	0	0	0	0	0	0	0	0	0	0	2	2	2
Austria	Niederösterreich	Weinviertel	AT	AT12	AT125	126425	52	36861	29.1564	63815	50.4766	16337	19668	22373	31186	2	55867	73005	2387.4												445	351.987		46	20	0	0	0	0	0	0	0	0	0	0	0	2	2	2
Austria	Niederösterreich	Wiener Umland/Nordteil	AT	AT12	AT126	335079	123	85899	25.6354	170684	50.9384	49580	52472	62764	84364	7	145129	180954	2697.01												736	219.65		46	20	0	0	0	0	0	0	0	0	0	0	0	2	2	2
Austria	Niederösterreich	Wiener Umland/Südteil	AT	AT12	AT127	346662	235	89751	25.8901	178117	51.3806	50516	54414	66742	85239	6	155770	187770	1461.98												826	238.272		46	20	0	0	0	0	0	0	0	0	0	0	0	2	2	2
Austria	Wien	Wien	AT	AT13	AT130	1922024	4636	416944	21.693	985078	51.2521	280328	386445	434245	404062	8	918655	1037729	410.64	10	679.56	5.48216	75.13	22.8975	6.56415	33.21	362.69	763	220	11.4463	7906	411.337		46	20	0	0	0	0	0	0	0	0	0	0	0	2	2	2
Austria	Kärnten	-	AT	AT21	-	567400		163765	28.8624	290792	51.2499	75962	88965	102972	135736					4.1	481.18	4.68412	60.05	20.3247	6.93665	31.08	371.9	175	13	2.29115	646	113.853		46	20	0	0	0	0	0	0	0	0	0	0	0	2	2	2
Austria	Kärnten	Klagenfurt-Villach	AT	AT21	AT211	291119	143	82078	28.194	150710	51.7692	38915	45537	54610	69979	4	138391	170828	2015.58												368	126.409		46	20	0	0	0	0	0	0	0	0	0	0	0	2	2	2
Austria	Kärnten	Oberkärnten	AT	AT21	AT212	125635	30	37959	30.2137	63834	50.8091	16478	19816	21587	29795	0	53564	71968	4100.44												94	74.8199		46	20	0	0	0	0	0	0	0	0	0	0	0	2	2	2
Austria	Kärnten	Unterkärnten	AT	AT21	AT213	150646	45	43728	29.027	76248	50.614	20569	23612	26775	35962	0	64332	77842	3350.47												184	122.141		46	20	0	0	0	0	0	0	0	0	0	0	0	2	2	2
Austria	Steiermark	-	AT	AT22	-	1258229		337423	26.8173	636838	50.6138	168570	217625	243915	290696					4	518.35	4.33501	48.9	20.3483	5.5824	29.56	361.93	403	144	11.4447	1546	122.871		46	20	0	0	0	0	0	0	0	0	0	0	0	2	2	2
Austria	Steiermark	Graz	AT	AT22	AT221	449315	370	103631	23.0642	227460	50.6237	61736	91795	95721	96432	7	209554	232048	1204.15												1265	281.54		46	20	0	0	0	0	0	0	0	0	0	0	0	2	2	2
Austria	Steiermark	Liezen	AT	AT22	AT222	80766	24	24031	29.7539	41241	51.0623	10780	12604	14508	18843	2	35566	47276	3288.72												128	158.483		46	20	0	0	0	0	0	0	0	0	0	0	0	2	2	2
Austria	Steiermark	Östliche Obersteiermark	AT	AT22	AT223	160680	50	51775	32.2224	81816	50.9186	19142	24656	27564	37543	-1	77882	97720	3179.59												153	95.2203		46	20	0	0	0	0	0	0	0	0	0	0	0	2	2	2
Austria	Steiermark	Oststeiermark	AT	AT22	AT224	270078	81	72918	26.9989	135797	50.2807	37929	42794	51452	64985	2	106038	124197	3307.66												563	208.458		46	20	0	0	0	0	0	0	0	0	0	0	0	2	2	2
Austria	Steiermark	West- und Südsteiermark	AT	AT22	AT225	196806	87	54373	27.6277	99554	50.5848	26051	30278	37200	48904	3	82791	96772	2252.74												376	191.051		46	20	0	0	0	0	0	0	0	0	0	0	0	2	2	2
Austria	Steiermark	Westliche Obersteiermark	AT	AT22	AT226	100584	33	30695	30.5168	50970	50.6741	12932	15498	17470	23989	-1	44393	55469	3035.42												12	11.9303		46	20	0	0	0	0	0	0	0	0	0	0	0	2	2	2
Austria	Oberösterreich	-	AT	AT31	-	1501687		371187	24.718	756529	50.3786	227063	266677	291566	345194					3.2	421.56	5.08186	63.24	19.3682	5.65997	28.95	355.02	381	64	4.26187	3814	253.981		46	20	0	0	0	0	0	0	0	0	0	0	0	2	2	2
Austria	Oberösterreich	Innviertel	AT	AT31	AT311	291433	103	71484	24.5285	145596	49.9587	43343	52158	55779	68669	5	117696	135672	2793.64												518	177.742		46	20	0	0	0	0	0	0	0	0	0	0	0	2	2	2
Austria	Oberösterreich	Linz-Wels	AT	AT31	AT312	600022	344	145265	24.2099	304517	50.751	90203	108943	120856	134755	6	273583	308673	1726.55												2166	360.987		46	20	0	0	0	0	0	0	0	0	0	0	0	2	2	2
Austria	Oberösterreich	Mühlviertel	AT	AT31	AT313	211955	80	50783	23.9593	105158	49.6134	33975	37179	40401	49617	3	82224	96374	2632.84												1130	533.132		46	20	0	0	0	0	0	0	0	0	0	0	0	2	2	2
Austria	Oberösterreich	Steyr-Kirchdorf	AT	AT31	AT314	157280	70	41368	26.3021	79192	50.351	23417	27481	28805	36209	3	67312	80082	2217.72												444	282.299		46	20	0	0	0	0	0	0	0	0	0	0	0	2	2	2
Austria	Oberösterreich	Traunviertel	AT	AT31	AT315	240997	96	62287	25.8455	122066	50.6504	36125	40916	45725	55944	4	102630	130799	2493.01												435	180.5		46	20	0	0	0	0	0	0	0	0	0	0	0	2	2	2
Austria	Salzburg	-	AT	AT32	-	562412		139609	24.8233	287331	51.0891	82281	100240	112366	127916					2.8	568.33	3.53703	52.95	19.7552	3.36409	20.69	315.65	183	39	6.93442	1682	299.069		46	20	0	0	0	0	0	0	0	0	0	0	0	2	2	2
Austria	Salzburg	Lungau	AT	AT32	AT321	20545	20	5565	27.0869	10337	50.3139	2878	3597	3656	4849	0	7900	9742	1011.76												29	141.154		46	20	0	0	0	0	0	0	0	0	0	0	0	2	2	2
Austria	Salzburg	Pinzgau-Pongau	AT	AT32	AT322	170148	39	41927	24.6415	86311	50.727	25580	30085	32946	39610	4	70535	99317	4361.19												889	522.486		46	20	0	0	0	0	0	0	0	0	0	0	0	2	2	2
Austria	Salzburg	Salzburg und Umgebung	AT	AT32	AT323	371719	214	92117	24.7814	190683	51.2976	53823	66558	75764	83457	6	165550	194995	1723.32												764	205.532		46	20	0	0	0	0	0	0	0	0	0	0	0	2	2	2
Austria	Tirol	-	AT	AT33	-	764431		181926	23.7989	387533	50.6956	111554	141945	153924	175082					2.4	561.28	4.50886	58.36	18.2669	4.07071	14.66	326.73	218	101	13.2124	1390	181.835		46	20	0	0	0	0	0	0	0	0	0	0	0	2	2	2
Austria	Tirol	Außerfern	AT	AT33	AT331	33089	27	8702	26.2988	16656	50.337	4665	5419	6441	7862	4	14057	18546	1225.41												77	232.706		46	20	0	0	0	0	0	0	0	0	0	0	0	2	2	2
Austria	Tirol	Innsbruck	AT	AT33	AT332	315343	151	74076	23.4906	160478	50.89	44067	62766	65166	69268	6	143645	164501	2077.3												1150	364.682		46	20	0	0	0	0	0	0	0	0	0	0	0	2	2	2
Austria	Tirol	Osttirol	AT	AT33	AT333	49294	24	13058	26.49	24877	50.4666	7199	8502	8678	11857	1	20052	23469	2003.84												163	330.669		46	20	0	0	0	0	0	0	0	0	0	0	0	2	2	2
Austria	Tirol	Tiroler Oberland	AT	AT33	AT334	105757	32	23396	22.1224	53142	50.2492	16518	19427	21669	24747	4	41600	51695	3292.3												1335	1262.33		46	20	0	0	0	0	0	0	0	0	0	0	0	2	2	2
Austria	Tirol	Tiroler Unterland	AT	AT33	AT335	260948	66	62694	24.0255	132380	50.7304	39105	45831	51970	61348	6	111275	145466	3939.54												1486	569.462		46	20	0	0	0	0	0	0	0	0	0	0	0	2	2	2
Austria	Vorarlberg	-	AT	AT34	-	399622		92090	23.0443	201214	50.3511	64085	71846	81042	90559					3.3	434.33	3.03062	50.71	23.3701	4.35707	16.4	325.88	81	20	5.00473	1100	275.26		46	20	0	0	0	0	0	0	0	0	0	0	0	2	2	2
Austria	Vorarlberg	Bludenz-Bregenzer Wald	AT	AT34	AT341	93099	50	21953	23.5803	46388	49.8265	14873	16630	18349	21294	5	38577	52384	1858.98												646	693.885		46	20	0	0	0	0	0	0	0	0	0	0	0	2	2	2
Austria	Vorarlberg	Rheintal-Bodenseegebiet	AT	AT34	AT342	306523	443	70137	22.8815	154826	50.5104	49212	55216	62693	69265	6	131066	145817	686.75												454	148.113		46	20	0	0	0	0	0	0	0	0	0	0	0	2	2	2
Belgium	-	-	BE	-	-	11391203	375.3	2864019	25.1424	5781272	50.7521	1926604	2031969	2207084	2361527	5	4663820	5078373	30666										9897	86.8828	85487	750.465	272220	82	44	0	0	0	0	0	0	0	0	0	0	0	2	2	2
Belgium	Bruxelles-Capitale	Bruxelles-Capitale	BE	BE10	BE100	1220634	7522	215587	17.6619	622225	50.9756	239950	247945	291706	225446	4	536245	518443	160.41	13.2	388.06	3.7	77.31	22.9	6.3	10.26	185.81				1823	149.349		82	44	0	0	0	0	0	0	0	0	0	0	0	2	2	2
Belgium	Antwerpen	-	BE	BE21	-	1875170		479358	25.5634	944913	50.3908	318674	326736	360500	389902		773326	865505		4.4	267.44		106.04			11.86	257.66				8609	459.105		82	44	0	0	0	0	0	0	0	0	0	0	0	2	2	2
Belgium	Antwerpen	Antwerpen	BE	BE21	BE211	1060949	1062	262865	24.7764	535258	50.4509	187925	190929	208217	211013	3	442568	483897	986.95												7700	725.765		82	44	0	0	0	0	0	0	0	0	0	0	0	2	2	2
Belgium	Antwerpen	Mechelen	BE	BE21	BE212	347985	681	91600	26.323	176975	50.8571	57493	59331	65364	74197	4	141511	159920	505.18												639	183.629		82	44	0	0	0	0	0	0	0	0	0	0	0	2	2	2
Belgium	Antwerpen	Turnhout	BE	BE21	BE213	466236	343	124893	26.7875	232680	49.9061	73256	76476	86919	104692	4	189247	221688	1342.21												270	57.9106		82	44	0	0	0	0	0	0	0	0	0	0	0	2	2	2
Belgium	Limburg (BE)	-	BE	BE22	-	881590		239751	27.1953	442602	50.205	136432	144553	166585	194269		354392	282093		3.8	252.2		111.31			9.66	236.76				1190	134.983		82	44	0	0	0	0	0	0	0	0	0	0	0	2	2	2
Belgium	Limburg (BE)	Hasselt	BE	BE22	BE224	422199	478	114245	27.0595	213123	50.4793	65580	69712	81830	90832	3	170759	94031	872.24												750	177.641		82	44	0	0	0	0	0	0	0	0	0	0	0	2	2	2
Belgium	Limburg (BE)	Maaseik	BE	BE22	BE225	253709	279	68307	26.9234	126378	49.8122	39502	42000	46615	57285	2	100861	94031	898.54												173	68.1884		82	44	0	0	0	0	0	0	0	0	0	0	0	2	2	2
Belgium	Limburg (BE)	Tongeren	BE	BE22	BE223	205682	325	57199	27.8094	103101	50.1264	31350	32841	38140	46152	2	82772	94031	625.36												267	129.812		82	44	0	0	0	0	0	0	0	0	0	0	0	2	2	2
Belgium	Oost-Vlaanderen	-	BE	BE23	-	1529518		396682	25.9351	774081	50.6095	249824	265358	295943	321711		634617	738331		2.7	288.7		106.71			13.21	276.08				3127	204.443		82	44	0	0	0	0	0	0	0	0	0	0	0	2	2	2
Belgium	Oost-Vlaanderen	Aalst	BE	BE23	BE231	294047	623	78695	26.7627	149626	50.8851	47611	47408	55647	64686	4	122710	141319	466.74												663	225.474		82	44	0	0	0	0	0	0	0	0	0	0	0	2	2	2
Belgium	Oost-Vlaanderen	Dendermonde	BE	BE23	BE232	203003	586	54239	26.7183	103034	50.7549	32822	33481	38273	44188	3	83686	97524	342.14												312	153.692		82	44	0	0	0	0	0	0	0	0	0	0	0	2	2	2
Belgium	Oost-Vlaanderen	Eeklo	BE	BE23	BE233	86073	257	24391	28.3376	43146	50.1272	13093	14140	15615	18834	3	36040	44452	331.03												104	120.828		82	44	0	0	0	0	0	0	0	0	0	0	0	2	2	2
Belgium	Oost-Vlaanderen	Gent	BE	BE23	BE234	565839	597	139999	24.7418	285339	50.4276	91156	105748	115543	113393	4	239537	275173	937.37												1362	240.705		82	44	0	0	0	0	0	0	0	0	0	0	0	2	2	2
Belgium	Oost-Vlaanderen	Oudenaarde	BE	BE23	BE235	125422	297	33327	26.5719	63506	50.6339	20882	20715	23202	27296	2	50346	60117	417.53												212	169.029		82	44	0	0	0	0	0	0	0	0	0	0	0	2	2	2
Belgium	Oost-Vlaanderen	Sint-Niklaas	BE	BE23	BE236	255134	532	66031	25.8809	129430	50.7302	44260	43866	47663	53314	4	102298	119746	473.72												474	185.785		82	44	0	0	0	0	0	0	0	0	0	0	0	2	2	2
Belgium	Vlaams-Brabant	-	BE	BE24	-	1157146		295307	25.5203	589763	50.967	197413	201677	217185	245564		462438	513729		3.6	402.59		93.49			13.8	241.9				849	73.3702		82	44	0	0	0	0	0	0	0	0	0	0	0	2	2	2
Belgium	Vlaams-Brabant	Halle-Vilvoorde	BE	BE24	BE241	643860	679	159885	24.8323	330215	51.2868	116279	111141	119500	137055	4	248678	275929	937.18												272	42.2452		82	44	0	0	0	0	0	0	0	0	0	0	0	2	2	2
Belgium	Vlaams-Brabant	Leuven	BE	BE24	BE242	513286	440	135422	26.3833	259548	50.566	81134	90536	97685	108509	3	213760	237800	1154.24												577	112.413		82	44	0	0	0	0	0	0	0	0	0	0	0	2	2	2
Belgium	West-Vlaanderen	-	BE	BE25	-	1613643		464980	28.8155	817965	50.6906	249895	273730	284502	340536		677045	817031		2.6	257.07		114.52			15.06	322.45				3274	202.895		82	44	0	0	0	0	0	0	0	0	0	0	0	2	2	2
Belgium	West-Vlaanderen	Brugge	BE	BE25	BE251	284464	432	91079	32.0178	144494	50.7952	38747	45518	47688	61432	1	124469	155783	651.34												865	304.081		82	44	0	0	0	0	0	0	0	0	0	0	0	2	2	2
Belgium	West-Vlaanderen	Diksmuide	BE	BE25	BE252	51942	142	14003	26.9589	25924	49.9095	8628	8815	9554	10942	2	21074	24200	360.3												62	119.364		82	44	0	0	0	0	0	0	0	0	0	0	0	2	2	2
Belgium	West-Vlaanderen	Ieper	BE	BE25	BE253	107089	194	30119	28.1252	53527	49.9837	17384	18315	18941	22330	0	43932	51794	546.48												314	293.214		82	44	0	0	0	0	0	0	0	0	0	0	0	2	2	2
Belgium	West-Vlaanderen	Kortrijk	BE	BE25	BE254	293380	723	80040	27.282	148286	50.544	47796	50771	53938	60835	3	121065	144585	401.11												695	236.894		82	44	0	0	0	0	0	0	0	0	0	0	0	2	2	2
Belgium	West-Vlaanderen	Oostende	BE	BE25	BE255	158607	542	54779	34.5376	80268	50.6081	21167	23789	25314	33558	3	74354	99254	289.32												462	291.286		82	44	0	0	0	0	0	0	0	0	0	0	0	2	2	2
Belgium	West-Vlaanderen	Roeselare	BE	BE25	BE256	154909	567	41449	26.757	77692	50.1533	24871	27146	29204	32239	4	63855	77411	270.27												506	326.643		82	44	0	0	0	0	0	0	0	0	0	0	0	2	2	2
Belgium	West-Vlaanderen	Tielt	BE	BE25	BE257	93693	283	25082	26.7704	46653	49.7935	15050	15999	17443	20119	2	37612	44040	327.58												149	159.03		82	44	0	0	0	0	0	0	0	0	0	0	0	2	2	2
Belgium	West-Vlaanderen	Veurne	BE	BE25	BE258	62159	223	25608	41.1976	31452	50.5993	6954	8545	8115	12937	2	29718	47271	275.14												44	70.7862		82	44	0	0	0	0	0	0	0	0	0	0	0	2	2	2
Belgium	Brabant Wallon	Nivelles	BE	BE31	BE310	407400	372	102821	25.2383	209669	51.4651	69298	74832	74305	86144	4	160966	172693	1083.2	6.9	513.04		105.32			9.01	225.65				177	43.4462		82	44	0	0	0	0	0	0	0	0	0	0	0	2	2	2
Belgium	Hainaut	-	BE	BE32	-	1212024		302623	24.9684	621577	51.2842	208716	219965	228739	251981		417225	474638		10	255.55		127.71			18.7	287.99				3678	303.459		82	44	0	0	0	0	0	0	0	0	0	0	0	2	2	2
Belgium	Hainaut	Ath	BE	BE32	BE328	129012	192	32036	24.8318	65839	51.0332	21443	22997	24094	28442	2	53055	94031	663.22												135	104.641		82	44	0	0	0	0	0	0	0	0	0	0	0	2	2	2
Belgium	Hainaut	Charleroi	BE	BE32	BE329	399725	841	98081	24.5371	205510	51.4128	71508	72991	75673	81472	1	168774	94031	470.08												1437	359.497		82	44	0	0	0	0	0	0	0	0	0	0	0	2	2	2
Belgium	Hainaut	Mons	BE	BE32	BE323	261067	444	64701	24.7833	135042	51.727	44643	47886	50566	53271	1	113489	123133	581.22												923	353.549		82	44	0	0	0	0	0	0	0	0	0	0	0	2	2	2
Belgium	Hainaut	Mouscron	BE	BE32	BE324	76520	749	19378	25.3241	39338	51.4088	13970	13660	14439	15073	3.2			101.17												570	744.903		82	44	0	0	0	0	0	0	0	0	0	0	0	2	2	2
Belgium	Hainaut	Soignies	BE	BE32	BE32A	105667	296	25381	24.0198	54014	51.1172	18471	19164	19969	22682	3	43104	94031	353.19												233	220.504		82	44	0	0	0	0	0	0	0	0	0	0	0	2	2	2
Belgium	Hainaut	Thuin	BE	BE32	BE326	92399	118	24984	27.0393	46936	50.7971	15033	16347	16360	19675	1	38803	69412	775.78												57	61.689		82	44	0	0	0	0	0	0	0	0	0	0	0	2	2	2
Belgium	Hainaut	Tournai	BE	BE32	BE327	147634	162.9	38062	25.7813	74898	50.7322	23648	26920	27638	31366	-0.5			607.52												323	218.784		82	44	0	0	0	0	0	0	0	0	0	0	0	2	2	2
Belgium	Liège	-	BE	BE33	-	1115836		279565	25.0543	569657	51.052	190033	205027	211879	229332		482582	517406		8.2	357.01		127.21			12.48	282.45				3708	332.307		82	44	0	0	0	0	0	0	0	0	0	0	0	2	2	2
Belgium	Liège	Huy	BE	BE33	BE331	114359	173	27730	24.2482	58108	50.8119	19679	20480	21973	24497	2	47010	49868	652.99												198	173.139		82	44	0	0	0	0	0	0	0	0	0	0	0	2	2	2
Belgium	Liège	Liège	BE	BE33	BE332	629266	791	158771	25.2311	322591	51.2646	106652	116600	122498	124745	2	280376	301590	786.05												1928	306.389		82	44	0	0	0	0	0	0	0	0	0	0	0	2	2	2
Belgium	Liège	Waremme	BE	BE33	BE334	82151	211	20107	24.4757	42020	51.1497	14041	14084	15890	18029	4	33210	35406	385.18												386	469.866		82	44	0	0	0	0	0	0	0	0	0	0	0	2	2	2
Belgium	Liège	Verviers	BE	BE33	BE335	211846	182	52569	24.8147	107707	50.8421	37268	39945	38280	43784	1	89323	94605	1148.64												598	282.281		82	44	0	0	0	0	0	0	0	0	0	0	0	2	2	2
Belgium	Liège	Bezirk Verviers	BE	BE33	BE336	78214	93	20388	26.0669	39231	50.1585	12393	13918	13238	18277	2	32663	35937	835.05												598	764.569		82	44	0	0	0	0	0	0	0	0	0	0	0	2	2	2
Belgium	Luxembourg (BE)	-	BE	BE34	-	287211		65877	22.9368	144294	50.2397	51709	54826	55382	59417		117430	128327		5.4	228.09		97.68			20.03	255.78				489	170.258		82	44	0	0	0	0	0	0	0	0	0	0	0	2	2	2
Belgium	Luxembourg (BE)	Arlon	BE	BE34	BE341	63222	199	13129	20.7665	31757	50.2309	11314	12301	13183	13295	4	26124	30325	314.91												153	242.004		82	44	0	0	0	0	0	0	0	0	0	0	0	2	2	2
Belgium	Luxembourg (BE)	Bastogne	BE	BE34	BE342	48848	47	10497	21.4891	24513	50.1822	9188	9604	9602	9957	4	19476	20717	1033.99												84	171.962		82	44	0	0	0	0	0	0	0	0	0	0	0	2	2	2
Belgium	Luxembourg (BE)	Marche-en-Famenne	BE	BE34	BE343	57003	60	14520	25.4723	28554	50.0921	9351	10765	10121	12246	2	23869	25820	946.13												123	215.778		82	44	0	0	0	0	0	0	0	0	0	0	0	2	2	2
Belgium	Luxembourg (BE)	Neufchâteau	BE	BE34	BE344	63953	47	15246	23.8394	32075	50.154	11907	11882	12140	12778	3	26154	28196	1342.05												78	121.965		82	44	0	0	0	0	0	0	0	0	0	0	0	2	2	2
Belgium	Luxembourg (BE)	Virton	BE	BE34	BE345	54185	70	12485	23.0414	27395	50.5583	9949	10274	10336	11141	2	21807	23269	768.14												51	94.122		82	44	0	0	0	0	0	0	0	0	0	0	0	2	2	2
Belgium	Namur	-	BE	BE35	-	498431		124289	24.936	254195	50.999	83958	92152	94663	103369		208520	222870		8.5	352.6		113.74			17.81	276.04				1101	220.893		82	44	0	0	0	0	0	0	0	0	0	0	0	2	2	2
Belgium	Namur	Dinant	BE	BE35	BE351	111967	70	28928	25.8362	56728	50.6649	18887	20143	20347	23662	3	47313	50196	1577.01												52	46.4423		82	44	0	0	0	0	0	0	0	0	0	0	0	2	2	2
Belgium	Namur	Namur	BE	BE35	BE352	319624	274	77628	24.2873	163554	51.1708	54454	60143	62461	64938	3	132506	142333	1153.24												1022	319.751		82	44	0	0	0	0	0	0	0	0	0	0	0	2	2	2
Belgium	Namur	Philippeville	BE	BE35	BE353	66840	73	17733	26.5305	33913	50.7376	10617	11866	11855	14769	0	28701	30341	899.79												27	40.395		82	44	0	0	0	0	0	0	0	0	0	0	0	2	2	2
Denmark	-	-	DK	-	-	5859376	138	1501721	25.6294	2943064	50.2283	961901	1134834	1061369	1199551	4.3	2730909	2860276	42925										626	10.6837	16970	289.621	2444764	0	0	0	0	0	0	0	0	0	0	0	1	1	1	1	1
Denmark	Hovedstaden	-	DK	DK01	-	1853967		411661	22.2043	943784	50.9062	308464	388091	380723	365028		860673	885634		5.4	489.91		107.206			21.8362	178.695		363	19.5796	8951	482.803	887024	0	0	0	0	0	0	0	0	0	0	0	1	1	1	1	1
Denmark	Hovedstaden	Byen København	DK	DK01	DK011	793740	4308	127531	16.0671	403800	50.8731	122772	212556	196597	134284	8	387554	397712	182.36						5.29565						3966	499.66	411394	0	0	0	0	0	0	0	0	0	0	0	1	1	1	1	1
Denmark	Hovedstaden	Københavns omegn	DK	DK01	DK012	552297	1618	133293	24.1343	281350	50.9418	99941	100442	104612	114009	4	248629	256257	337.89						7.4144						3214	581.933	244221	0	0	0	0	0	0	0	0	0	0	0	1	1	1	1	1
Denmark	Hovedstaden	Nordsjælland	DK	DK01	DK013	467970	323	135830	29.0254	238454	50.955	80390	69949	74083	107718	4	204072	209136	1436.16						5.27225						1687	360.493	213807	0	0	0	0	0	0	0	0	0	0	0	1	1	1	1	1
Denmark	Hovedstaden	Bornholm	DK	DK01	DK014	39960	68	15007	37.5551	20180	50.5005	5361	5144	5431	9017	0	20418	22529	580.24						8.87322						84	210.21	17602	0	0	0	0	0	0	0	0	0	0	0	1	1	1	1	1
Denmark	Sjælland	-	DK	DK02	-	843850		246868	29.255	423169	50.1474	134457	136512	137791	188222		390465	410644		5.2	367.16		131.373			27.0651	241.43		127	15.0501	2543	301.357	319398	0	0	0	0	0	0	0	0	0	0	0	1	1	1	1	1
Denmark	Sjælland	Østsjælland	DK	DK02	DK021	251806	311	65606	26.0542	127325	50.5647	44132	42112	42890	57066	5	109208	110749	801.22						3.63032						815	323.662	105447	0	0	0	0	0	0	0	0	0	0	0	1	1	1	1	1
Denmark	Sjælland	Vest- og Sydsjælland	DK	DK02	DK022	592044	92	181262	30.6163	295844	49.9699	90325	94400	94901	131156	2	281257	299895	6393.84						4.79881						1728	291.87	213951	0	0	0	0	0	0	0	0	0	0	0	1	1	1	1	1
Denmark	Syddanmark	-	DK	DK03	-	1233755		342423	27.7545	616423	49.9632	200247	224780	207244	259061		581039	615248		4.9	399.25		123.12			23.1003	231.003		36	2.91792	1482	120.121	425348	0	0	0	0	0	0	0	0	0	0	0	1	1	1	1	1
Denmark	Syddanmark	Fyn	DK	DK03	DK031	503076	144	139590	27.7473	252215	50.1346	78621	98669	83059	103137	3	239387	252595	3444.94						6.54639						723	143.716	173630	0	0	0	0	0	0	0	0	0	0	0	1	1	1	1	1
Denmark	Syddanmark	Sydjylland	DK	DK03	DK032	730679	85	202833	27.7595	364208	49.8451	121626	126111	124185	155924	2	341652	362653	8544.27						5.69881						759	103.876	251718	0	0	0	0	0	0	0	0	0	0	0	1	1	1	1	1
Denmark	Midtjylland	-	DK	DK04	-	1927804		500769	25.9761	959688	49.7814	318733	385451	335611	387240		898732	948750		4.7	400.41		96.3767			23.2948	198.082		70	3.63107	3994	207.179	812994	0	0	0	0	0	0	0	0	0	0	0	1	1	1	1	1
Denmark	Midtjylland	Vestjylland	DK	DK04	DK041	433450	60	119912	27.6646	214325	49.4463	74071	75343	73586	90538	2	199170	213009	7146.06						4.27235						1053	242.935	179621	0	0	0	0	0	0	0	0	0	0	0	1	1	1	1	1
Denmark	Midtjylland	Østjylland	DK	DK04	DK042	899769	152	214405	23.8289	451172	50.1431	151154	195659	162738	175813	5	413767	427400	5847.45						4.47935						2110	234.505	381642	0	0	0	0	0	0	0	0	0	0	0	1	1	1	1	1
Denmark	Nordjylland	Nordjylland	DK	DK05	DK050	594585	75	166452	27.9947	294191	49.4784	93508	114449	99287	120889	2	285795	308341	7826.06	5.5	356.09		138.675		4.41061	24.7815	215.056		30	5.04554	831	139.761	251731	0	0	0	0	0	0	0	0	0	0	0	1	1	1	1	1
France	-	-	FR	-	-	67113899	105.6	17545180	26.1424	34666176	51.6528	12033490	11708360	12417238	13409631	1.4	28641104	34614485	638475										30635	45.6463	344101	512.712	6611632	55	53	0	0	0	0	0	0	0	0	0	0	0	2	2	2
France	Île de France	-	FR	FR10	-	12236244		2473804	20.217	6335734	51.7784	2376672	2422236	2577358	2386174		5174597	5730431		8.8	389.82								7759	63.41	63639	520.086	1447351	55	53	0	0	0	0	0	0	0	0	0	0	0	2	2	2
France	Île de France	Paris	FR	FR10	FR101	2141265	20334	479646	22.4001	1136034	53.0543	297869	497195	465642	400913	-3	1123970	1373139	104.24			0.660588	39.1		2.84452	7.9	127	471	1807	84.3894	15739	735.033	334691	55	53	0	0	0	0	0	0	0	0	0	0	0	2	2	2
France	Île de France	Seine-et-Marne	FR	FR10	FR102	1425002	241	285105	20.0073	732139	51.3781	297247	264533	287928	290189	3	554540	604082	5863.81			0.763946	43.7		3.43565	13.2	139.6	77	716	50.2455	4951	347.438	138584	55	53	0	0	0	0	0	0	0	0	0	0	0	2	2	2
France	Île de France	Yvelines	FR	FR10	FR103	1438943	624	319840	22.2274	740125	51.4353	289325	253838	280752	295188	1	575404	628815	2281.57			0.620327	38.9		2.97924	9.7	149.1	84	585	40.6548	4967	345.184	134831	55	53	0	0	0	0	0	0	0	0	0	0	0	2	2	2
France	Île de France	Essonne	FR	FR10	FR104	1318176	725	263904	20.0204	674081	51.1374	274043	252830	264684	262715	4	515998	550398	1800.47			0.618343	38.9		3.3878	10.7	139.6	97	555	42.1036	6030	457.45	139890	55	53	0	0	0	0	0	0	0	0	0	0	0	2	2	2
France	Île de France	Hauts-de-Seine	FR	FR10	FR105	1608594	9165	325083	20.2091	842955	52.4032	302193	310947	355413	314958	1	712669	789097	173.75			0.687771	38.8		2.88721	9.2	133.9	210	1114	69.253	8879	551.973	216473	55	53	0	0	0	0	0	0	0	0	0	0	0	2	2	2
France	Île de France	Seine-Saint-Denis	FR	FR10	FR106	1659325	7009	278804	16.8023	841435	50.7095	373629	330521	368450	307921	5	633706	661868	234.33			0.937794	33		4.36612	11.6	112.8	100	1022	61.5913	9042	544.92	185681	55	53	0	0	0	0	0	0	0	0	0	0	0	2	2	2
France	Île de France	Val-de-Marne	FR	FR10	FR107	1398086	5713	284456	20.3461	725840	51.9167	268753	275790	294563	274524	3	587482	625732	242.25			0.714925	43.6		3.51184	10.6	134.1	176	1230	87.9774	8084	578.219	169552	55	53	0	0	0	0	0	0	0	0	0	0	0	2	2	2
France	Île de France	Val-d'Oise	FR	FR10	FR108	1246853	996	236966	19.0051	643125	51.5799	273613	236582	259926	239766	3	470828	497300	1238.97			0.765301	39.5		3.86267	13.6	131.9	60	730	58.5474	5947	476.961	127649	55	53	0	0	0	0	0	0	0	0	0	0	0	2	2	2
France	Champagne-Ardenne	-	FR	FR21	-	1317867		366457	27.8068	678068	51.4519	228675	226436	231781	264518		598245	697262		8.8	286.52							92	561	42.5688	2204	167.24	113609	55	53	0	0	0	0	0	0	0	0	0	0	0	2	2	2
France	Champagne-Ardenne	Ardennes	FR	FR21	FRF21	267392	51	78002	29.1714	137461	51.408	45556	41299	46221	56314	-4	119412	141882	5184.2			0.702143	77.8		4.70944	26.5	279	12	60	22.439	259	96.8615	22825	55	53	0	0	0	0	0	0	0	0	0	0	0	2	2	2
France	Champagne-Ardenne	Aube	FR	FR21	FRF22	309572	51	86729	28.0158	159541	51.536	55676	52292	54339	60536	1	140499	162917	5965.53			0.34827	60.5		4.04747	31.4	248	12	137	44.2546	675	218.043	26339	55	53	0	0	0	0	0	0	0	0	0	0	0	2	2	2
France	Champagne-Ardenne	Marne	FR	FR21	FRF23	567863	69	145711	25.6595	292522	51.5128	100600	106979	103078	111495	0	258320	291832	8104.96			0.358609	54		3.84414	18.1	208.5	60	274	48.2511	1107	194.941	52862	55	53	0	0	0	0	0	0	0	0	0	0	0	2	2	2
France	Champagne-Ardenne	Haute-Marne	FR	FR21	FRF24	173040	28	56015	32.3711	88544	51.1697	26843	25866	28143	36173	-3	80014	100631	6193.38			0.549612	90		4.35261	24.7	285	8	90	52.0111	163	94.1979	11583	55	53	0	0	0	0	0	0	0	0	0	0	0	2	2	2
France	Picardie	-	FR	FR22	-	1925129		486607	25.2766	987356	51.2878	361425	332640	354578	389879		809946	929755		9.2	260.93							136	942	48.9318	4119	213.96	132802	55	53	0	0	0	0	0	0	0	0	0	0	0	2	2	2
France	Picardie	Aisne	FR	FR22	FRE21	528350	71	144235	27.2991	270956	51.2834	98792	84502	94062	106759	-2	227997	263942	7323.73			0.383487	77.8		4.47754	30.5	247.9	34	288	54.5093	979	185.294	31453	55	53	0	0	0	0	0	0	0	0	0	0	0	2	2	2
France	Picardie	Oise	FR	FR22	FRE22	826451	140	191680	23.1931	422764	51.1542	163784	141518	159132	170337	1	334497	368987	5822.47			0.576171	44.1		3.72453	16.4	187.2	36	421	50.9407	2248	272.006	58640	55	53	0	0	0	0	0	0	0	0	0	0	0	2	2	2
France	Picardie	Somme	FR	FR22	FRE23	570328	92	150692	26.422	293636	51.4855	98849	106620	101384	112783	0	247452	296826	6133.34			0.451864	80.2		4.17489	21.2	232.5	66	233	40.8537	892	156.401	42709	55	53	0	0	0	0	0	0	0	0	0	0	0	2	2	2
France	Haute-Normandie	-	FR	FR23	-	1857470		486064	26.1681	960808	51.7267	343075	319615	338140	370576		811406	926554		9.3	274.79							115	270	14.5359	3522	189.613	147423	55	53	0	0	0	0	0	0	0	0	0	0	0	2	2	2
France	Haute-Normandie	Eure	FR	FR23	FRD21	607453	101	157331	25.9001	310850	51.1727	117445	94285	112944	125448	2	252879	292705	5964.02			0.588622	45.8		3.57853	16.9	180	12	85	13.9929	1131	186.187	38438	55	53	0	0	0	0	0	0	0	0	0	0	0	2	2	2
France	Haute-Normandie	Seine-Maritime	FR	FR23	FRD22	1250017	198	328733	26.2983	649958	51.9959	225630	225330	225196	245128	0	558527	633849	6245.49			0.699011	47.2		4.06981	14.3	150.7	103	185	14.7998	2391	191.277	108985	55	53	0	0	0	0	0	0	0	0	0	0	0	2	2	2
France	Centre	-	FR	FR24	-	2569899		750263	29.1943	1325169	51.565	448821	406886	444260	519669		1149730	1372015		8.3	263.35							191	894	34.7874	5351	208.218	212704	55	53	0	0	0	0	0	0	0	0	0	0	0	2	2	2
France	Centre	Cher	FR	FR24	FRB01	300242	41	99023	32.9811	154273	51.3829	47954	42212	48409	62644	-3	139936	177713	7245.89			0.404809	64.4		4.52896	28.5	305.5	12	85	28.3105	479	159.538	21052	55	53	0	0	0	0	0	0	0	0	0	0	0	2	2	2
France	Centre	Eure-et-Loir	FR	FR24	FRB02	431917	73	117766	27.2659	221796	51.3515	82263	65200	78313	88375	0	182984	213656	5870.03			0.636755	60.2		3.72877	19.9	223.3	20	465	107.66	1192	275.979	33007	55	53	0	0	0	0	0	0	0	0	0	0	0	2	2	2
France	Centre	Indre	FR	FR24	FRB03	217321	32	77651	35.731	112955	51.9761	32023	29081	32962	45604	-3	103287	138104	6843.74			0.702111	90.5		4.63623	31	323.6	10	82	37.7322	500	230.074	13823	55	53	0	0	0	0	0	0	0	0	0	0	0	2	2	2
France	Centre	Indre-et-Loire	FR	FR24	FRB04	609379	99	172034	28.231	316790	51.9857	103870	106794	106850	119831	1	278490	318645	6103.69			0.500229	63.5		3.50789	17.4	228	86	93	15.2614	871	142.932	53364	55	53	0	0	0	0	0	0	0	0	0	0	0	2	2	2
France	Centre	Loir-et-Cher	FR	FR24	FRB05	331090	52	104484	31.5576	170183	51.4008	55201	47987	54500	68918	0	148850	182656	6362.06			0.535425	55.2		4.23093	20.5	265.9	12	65	19.6321	313	94.5362	17891	55	53	0	0	0	0	0	0	0	0	0	0	0	2	2	2
France	Centre	Loiret	FR	FR24	FRB06	679950	100	179305	26.3703	349172	51.3526	127510	115612	123226	134297	2	296183	341241	6745.99			0.54499	48.2		4.0159	20.1	222.7	51	104	15.2952	1996	293.551	73567	55	53	0	0	0	0	0	0	0	0	0	0	0	2	2	2
France	Basse-Normandie	-	FR	FR25	-	1465472		450222	30.722	756712	51.6361	241675	235597	242939	295039		661306	871140		8	303.46							143	178	12.1463	1335	91.0969	135440	55	53	0	0	0	0	0	0	0	0	0	0	0	2	2	2
France	Basse-Normandie	Calvados	FR	FR25	FRD11	692569	124	198149	28.6107	360611	52.0686	116656	122845	119254	135665	0	309454	411666	5528.18			0.515998	62.5		3.229	14.2	238.4	99	85	12.2731	705	101.795	76048	55	53	0	0	0	0	0	0	0	0	0	0	0	2	2	2
France	Basse-Normandie	Manche	FR	FR25	FRD12	493040	82	158359	32.1189	252563	51.2257	79856	72853	79923	102049	-1	224582	294982	5985.86			0.528444	69.7		2.91064	16.4	285.8	28	50	10.1412	341	69.1627	33217	55	53	0	0	0	0	0	0	0	0	0	0	0	2	2	2
France	Basse-Normandie	Orne	FR	FR25	FRD13	279863	46	93714	33.4857	143538	51.2887	45163	39899	43762	57325	-2	127270	164492	6080.13			0.443093	76.9		3.51659	30	304.8	16	43	15.3647	289	103.265	26175	55	53	0	0	0	0	0	0	0	0	0	0	0	2	2	2
France	Bourgogne	-	FR	FR26	-	1622222		509003	31.3769	836612	51.572	261292	252742	270396	328789		748483	931091		8.9	293.53							119	576	35.5069	2334	143.877	137960	55	53	0	0	0	0	0	0	0	0	0	0	0	2	2	2
France	Bourgogne	Côte-d'Or	FR	FR26	FRC11	533656	61	145157	27.2005	276257	51.7669	86726	102242	94509	105022	1	246027	285069	8722.91			0.453912	54.2		3.56073	15.9	223.5	63	251	47.034	965	180.828	49453	55	53	0	0	0	0	0	0	0	0	0	0	0	2	2	2
France	Bourgogne	Nièvre	FR	FR26	FRC12	201443	29	75988	37.7218	104089	51.6717	28470	26073	29815	41097	-5	98645	141465	6816.47			0.551578	77		4.93002	36.9	382.9	12	28	13.8997	301	149.422	17217	55	53	0	0	0	0	0	0	0	0	0	0	0	2	2	2
France	Bourgogne	Saône-et-Loire	FR	FR26	FRC13	550306	64	181659	33.0105	283041	51.4334	88535	76907	89256	113949	-1	252943	308912	8546.67			0.500551	70.4		4.19207	22.7	266.6	26	202	36.7069	647	117.571	39358	55	53	0	0	0	0	0	0	0	0	0	0	0	2	2	2
France	Bourgogne	Yonne	FR	FR26	FRC14	336817	45	106199	31.5302	173225	51.43	57561	47520	56816	68721	-1	150868	195645	7389.58			0.821499	75.5		4.41059	38.6	324.7	18	95	28.2052	421	124.994	31932	55	53	0	0	0	0	0	0	0	0	0	0	0	2	2	2
France	Nord-Pas-de-Calais	-	FR	FR30	-	4060069		962772	23.7132	2095720	51.6178	779078	765188	768195	784836		1702619	1911543		12.1	321.05							324	713	17.5613	8905	219.331	395609	55	53	0	0	0	0	0	0	0	0	0	0	0	2	2	2
France	Nord-Pas-de-Calais	Nord	FR	FR30	FRE11	2595250	451	593704	22.8766	1341989	51.7094	500741	511956	495068	493781	0	1093771	1203975	5688.06			0.478054	67		4.34182	20.4	209.3	239	680	26.2017	6877	264.984	285004	55	53	0	0	0	0	0	0	0	0	0	0	0	2	2	2
France	Nord-Pas-de-Calais	Pas-de-Calais	FR	FR30	FRE12	1464819	219	369068	25.1955	753731	51.4556	278337	253232	273127	291055	0	608848	707568	6616.55			0.634121	74.4		4.23614	21.1	251.8	85	33	2.25284	2028	138.447	110605	55	53	0	0	0	0	0	0	0	0	0	0	0	2	2	2
France	Lorraine	-	FR	FR30	-	2315459		638089	27.5578	1185554	51.2017	384722	395851	418618	478179		1029778	1195157		9.8	304.99							199	1589	68.6257	5140	221.986	252236	55	53	0	0	0	0	0	0	0	0	0	0	0	2	2	2
France	Lorraine	Meurthe-et-Moselle	FR	FR41	FRF31	732682	139	189147	25.8157	376452	51.38	123918	143666	133917	142034	0	330944	372828	5227.33			0.417672	68.9		4.23436	17.3	210.4	95	365	49.817	1757	239.804	96333	55	53	0	0	0	0	0	0	0	0	0	0	0	2	2	2
France	Lorraine	Meuse	FR	FR41	FRF32	184512	30	55712	30.1942	93367	50.6021	30841	28015	31413	38531	-3	82449	99460	6165.65			0.42291	65.4		4.0307	34.2	286.8	8	103	55.8229	288	156.087	18622	55	53	0	0	0	0	0	0	0	0	0	0	0	2	2	2
France	Lorraine	Moselle	FR	FR41	FRF33	1037131	166	278210	26.825	529832	51.0863	172903	171005	194446	220567	0	451021	510136	6181.74			0.589483	67.8		4.40969	21	227.8	88	854	82.3425	2226	214.631	101260	55	53	0	0	0	0	0	0	0	0	0	0	0	2	2	2
France	Lorraine	Vosges	FR	FR41	FRF34	361134	61	115020	31.8497	185903	51.4776	57060	53165	58842	77047	-3	165364	212733	5837.77			0.430988	71		4.30319	25.4	277.8	8	267	73.9338	869	240.631	36021	55	53	0	0	0	0	0	0	0	0	0	0	0	2	2	2
France	Alsace	-	FR	FR42	-	1890876		482858	25.5362	970020	51.3	322535	333049	353742	398692		817905	919243		8	366.52							204	1518	80.2803	5084	268.87	204193	55	53	0	0	0	0	0	0	0	0	0	0	0	2	2	2
France	Alsace	Bas-Rhin	FR	FR42	FRF11	1128375	235	280879	24.8923	580391	51.436	188781	211965	211403	235347	2	489052	545894	4746.27			0.877684	53.5		4.46364	18.6	207.4	134	687	60.884	2436	215.886	126005	55	53	0	0	0	0	0	0	0	0	0	0	0	2	2	2
France	Alsace	Haut-Rhin	FR	FR42	FRF12	762501	216	201979	26.489	389629	51.0988	133754	121084	142339	163345	1	328853	373349	3497.24			0.450842	52.4		4.3691	18.3	223	70	831	108.983	2648	347.278	78188	55	53	0	0	0	0	0	0	0	0	0	0	0	2	2	2
France	Franche-Comté	-	FR	FR42	-	1175946		326711	27.7828	599637	50.9919	207412	195681	209886	236256		528985	623912		7.3								88	489	41.5835	1973	167.78	104570	55	53	0	0	0	0	0	0	0	0	0	0	0	2	2	2
France	Franche-Comté	Doubs	FR	FR43	FRC21	540256	103	138568	25.6486	276094	51.1043	98516	99526	100116	103530	1	242423	277328	5211.05			0.396477	50.5		3.62439	18.6	205.1	43	152	28.1348	880	162.886	47712	55	53	0	0	0	0	0	0	0	0	0	0	0	2	2	2
France	Franche-Comté	Jura	FR	FR43	FRC22	258886	51	78979	30.5073	132928	51.3462	43533	37887	43962	54525	0	117847	148203	5009.13			0.418903	76.3		3.58446	18.8	272.1	8	60	23.1762	346	133.65	21739	55	53	0	0	0	0	0	0	0	0	0	0	0	2	2	2
France	Franche-Comté	Haute-Saône	FR	FR43	FRC23	233543	43	71415	30.579	118544	50.759	39775	32957	39563	49833	-2	103955	126517	5339.67			0.550458	69.7		4.05501	17.5	259.4	12	77	32.9704	445	190.543	21615	55	53	0	0	0	0	0	0	0	0	0	0	0	2	2	2
France	Franche-Comté	Territoire de Belfort	FR	FR43	FRC24	143261	235	37749	26.3498	72071	50.3075	25588	25311	26245	28368	0	64760	71864	605.29			0.490529	62.5		4.03716	22.9	245.9	25	200	139.605	302	210.804	13504	55	53	0	0	0	0	0	0	0	0	0	0	0	2	2	2
France	Pays de la Loire	-	FR	FR51	-	3794507		1020194	26.8861	1947058	51.3125	694496	647315	690117	742385		1658397	1981473		7.8	289.78							200	363	9.56646	6640	174.99	334738	55	53	0	0	0	0	0	0	0	0	0	0	0	2	2	2
France	Pays de la Loire	Loire-Atlantique	FR	FR51	FRG01	1429954	205	342014	23.9178	735679	51.4477	269023	263830	279098	275989	6	627009	729056	6912.24			0.505127	51.5		2.68099	12.9	212.7	87	170	11.8885	2067	144.55	116381	55	53	0	0	0	0	0	0	0	0	0	0	0	2	2	2
France	Pays de la Loire	Maine-et-Loire	FR	FR51	FRG02	816713	114	215553	26.3927	418723	51.2693	150055	148458	145600	157047	1	354610	390930	7108.02			0.314436	57.1		2.84382	14.5	214.6	66	14	1.71419	1131	138.482	57407	55	53	0	0	0	0	0	0	0	0	0	0	0	2	2	2
France	Pays de la Loire	Mayenne	FR	FR51	FRG03	305337	59	87128	28.535	155137	50.8085	56729	47814	52194	61472	0	132735	155485	5161.02			0.310598	79.7		2.48902	14	255.6	8	48	15.7203	1487	487.003	59880	55	53	0	0	0	0	0	0	0	0	0	0	0	2	2	2
France	Pays de la Loire	Sarthe	FR	FR51	FRG04	562080	90	162310	28.8767	289024	51.4204	101435	90828	95375	112132	-1	247856	289186	6183.74			0.418982	58.5		3.46174	21.1	253.1	21	88	15.6561	1540	273.982	51655	55	53	0	0	0	0	0	0	0	0	0	0	0	2	2	2
France	Pays de la Loire	Vendée	FR	FR51	FRG05	680423	100	213189	31.3318	348495	51.2174	117254	96385	117850	135745	3	296187	416816	6744.91			0.418352	64.7		3.24547	18.8	254.1	18	43	6.3196	415	60.9915	49415	55	53	0	0	0	0	0	0	0	0	0	0	0	2	2	2
France	Bretagne	-	FR	FR52	-	3335325		965171	28.9378	1715207	51.4255	569469	549110	579537	672038		1512158	1897460		6.8	322.82							171	269	8.06518	3594	107.756	260439	55	53	0	0	0	0	0	0	0	0	0	0	0	2	2	2
France	Bretagne	Côtes-d'Armor	FR	FR52	FRH01	597254	86	200649	33.5953	308937	51.7262	98266	82806	94807	120726	0	273647	363460	6913.33			0.581021	81.8		2.57802	14.9	325.1	14	40	6.69732	425	71.159	52310	55	53	0	0	0	0	0	0	0	0	0	0	0	2	2	2
France	Bretagne	Finistère	FR	FR52	FRH02	906384	134	272250	30.0369	465390	51.3458	147371	146391	154279	186093	0	422128	537186	6715.56			0.517853	89.8		2.32653	13.4	306	69	44	4.85445	907	100.068	71230	55	53	0	0	0	0	0	0	0	0	0	0	0	2	2	2
France	Bretagne	Ille-et-Vilaine	FR	FR52	FRH03	1079127	158	252937	23.439	552118	51.1634	199761	211358	205536	209535	4	472950	537773	6775.47			0.494943	57.6		2.09573	12.3	219.7	66	89	8.24741	1594	147.712	87571	55	53	0	0	0	0	0	0	0	0	0	0	0	2	2	2
France	Bretagne	Morbihan	FR	FR52	FRH04	752560	109	239335	31.8028	388762	51.6586	124071	108555	124915	155684	2	343433	459041	6822.4			0.650697	68.4		2.71007	16.4	310.9	22	96	12.7565	668	88.7637	49328	55	53	0	0	0	0	0	0	0	0	0	0	0	2	2	2
France	Poitou-Charentes	-	FR	FR53	-	1811129		580689	32.0623	938306	51.8078	287708	276680	298780	367272		835921	1053502		8.7	297.98							106	126	6.95699	1304	71.9993	110820	55	53	0	0	0	0	0	0	0	0	0	0	0	2	2	2
France	Poitou-Charentes	Charente	FR	FR53	FRI31	350578	59	115035	32.813	181017	51.6339	54092	50674	57137	73640	-1	162447	195968	5937.7			0.417405	77.8		3.19822	26.9	290.4	12	13	3.70816	170	48.4913	16639	55	53	0	0	0	0	0	0	0	0	0	0	0	2	2	2
France	Poitou-Charentes	Charente-Maritime	FR	FR53	FRI32	647119	93	227104	35.0946	338187	52.2604	95966	90914	102839	130296	2	304556	427310	6882.75			0.413443	67.4		3.3471	23.5	293.1	30	51	7.88109	421	65.0576	34935	55	53	0	0	0	0	0	0	0	0	0	0	0	2	2	2
France	Poitou-Charentes	Deux-Sèvres	FR	FR53	FRI33	375404	62	112630	30.0023	192168	51.1897	65613	54197	64583	78381	1	166720	192446	5994.28			0.345868	73.7		3.31198	19.6	273.2	8	22	5.86035	304	80.9794	26227	55	53	0	0	0	0	0	0	0	0	0	0	0	2	2	2
France	Poitou-Charentes	Vienne	FR	FR53	FRI34	438028	62	125920	28.747	226934	51.8081	72037	80895	74221	84955	1	202198	237778	6985.16			0.302629	67.4		3.10686	14.4	278.1	56	40	9.13184	409	93.373	33019	55	53	0	0	0	0	0	0	0	0	0	0	0	2	2	2
France	Aquitaine	-	FR	FR61	-	3456388		1009560	29.2085	1792272	51.8539	555504	564148	620329	706847		1577015	1934790		9.3	361.38							276	219	6.33609	7053	204.057	317250	55	53	0	0	0	0	0	0	0	0	0	0	0	2	2	2
France	Aquitaine	Dordogne	FR	FR61	FRI11	409873	44	151941	37.0703	212456	51.8346	57730	51438	61649	87115	-1	192209	256710	9178.27			0.398703	77.8		3.55494	35.8	358.6	19	14	3.41569	272	66.362	26508	55	53	0	0	0	0	0	0	0	0	0	0	0	2	2	2
France	Aquitaine	Gironde	FR	FR61	FRI12	1625317	160	404792	24.9054	843200	51.8791	275364	308154	314651	322356	6	735252	842290	10125.8			0.482564	54.7		3.00777	14.8	221.5	195	165	10.1519	4946	304.31	171011	55	53	0	0	0	0	0	0	0	0	0	0	0	2	2	2
France	Aquitaine	Landes	FR	FR61	FRI13	410115	44	133433	32.5355	211504	51.5719	63912	54518	70853	87399	2	184668	252070	9333.94			0.535861	68.5		3.35924	19.9	297	14	1	0.243834	302	73.6379	30708	55	53	0	0	0	0	0	0	0	0	0	0	0	2	2	2
France	Aquitaine	Lot-et-Garonne	FR	FR61	FRI14	330507	61	110052	33.2979	171460	51.8779	53066	46469	53801	67119	0	151192	184028	5368.13			0.519755	76.2		3.18425	24.7	315.2	11	12	3.63079	447	135.247	19005	55	53	0	0	0	0	0	0	0	0	0	0	0	2	2	2
France	Aquitaine	Pyrénées-Atlantiques	FR	FR61	FRI15	680576	89	209342	30.7595	353652	51.9636	105432	103569	119375	142858	2	313694	399692	7673.01			0.53848	71.7		3.16344	21.8	290.1	37	27	3.96723	1086	159.571	70018	55	53	0	0	0	0	0	0	0	0	0	0	0	2	2	2
France	Midi-Pyrénées	-	FR	FR62	-	3062765		860075	28.0817	1573691	51.3814	504521	524224	555290	618655		1399494	1717661		7.7	346.54							254	211	6.8892	6027	196.783	281749	55	53	0	0	0	0	0	0	0	0	0	0	0	2	2	2
France	Midi-Pyrénées	Ariège	FR	FR62	FRJ21	152529	31	51286	33.6238	77475	50.7936	23487	20788	24780	32188	0	71043	108491	4912.28			0.715718	108.3		3.574	38.1	315.7	8	2	1.31123	111	72.773	10216	55	53	0	0	0	0	0	0	0	0	0	0	0	2	2	2
France	Midi-Pyrénées	Aveyron	FR	FR62	FRJ22	278271	32	96728	34.7604	141291	50.7746	41905	37283	44104	58251	0	128816	179739	8746.97			0.518942	103.9		2.70847	26.4	348.3	11	24	8.62469	212	76.1847	20335	55	53	0	0	0	0	0	0	0	0	0	0	0	2	2	2
France	Midi-Pyrénées	Haute-Garonne	FR	FR62	FRJ23	1394677	219	300204	21.525	716307	51.3601	244288	295137	286232	268816	6	637625	703119	6355.41			0.426132	43.9		2.70865	11.1	161	165	83	5.9512	3881	278.272	153563	55	53	0	0	0	0	0	0	0	0	0	0	0	2	2	2
France	Midi-Pyrénées	Gers	FR	FR62	FRJ24	189536	30	67042	35.3716	97167	51.2657	28156	23707	29261	41370	0	86996	109293	6289.93			0.385049	84.9		2.90623	30.1	313.4	8	23	12.1349	394	207.876	15188	55	53	0	0	0	0	0	0	0	0	0	0	0	2	2	2
France	Midi-Pyrénées	Lot	FR	FR62	FRJ25	171950	33	65988	38.3763	88833	51.6621	23341	21432	24948	36241	-1	81935	117222	5206.28			0.495255	84.9		3.33318	26.4	352.7	8	22	12.7944	91	52.9224	9955	55	53	0	0	0	0	0	0	0	0	0	0	0	2	2	2
France	Midi-Pyrénées	Hautes-Pyrénées	FR	FR62	FRJ26	225410	50	79654	35.3374	117246	52.0146	32034	31319	34696	47707	-1	106492	160664	4518.44			0.476523	101.4		3.46757	26.7	342.1	12	27	11.9782	411	182.334	20434	55	53	0	0	0	0	0	0	0	0	0	0	0	2	2	2
France	Midi-Pyrénées	Tarn	FR	FR62	FRJ27	388223	67	124562	32.0852	201458	51.8923	63069	56045	63987	80560	1	174944	209191	5771.62			0.586256	74.9		3.33	19.5	318.3	24	23	5.92443	531	136.777	28899	55	53	0	0	0	0	0	0	0	0	0	0	0	2	2	2
France	Midi-Pyrénées	Tarn-et-Garonne	FR	FR62	FRJ28	262169	70	74611	28.4591	133914	51.0793	48241	38513	47282	53522	4	111643	129942	3721.66			0.50519	66.8		2.90564	17.4	272.5	18	7	2.67003	396	151.048	23159	55	53	0	0	0	0	0	0	0	0	0	0	0	2	2	2
France	Limousin	-	FR	FR63	-	730633		247067	33.8155	378918	51.8616	108167	109461	116685	149253		350059	460464		7	337.28							49	77	10.5388	523	71.5818	50909	55	53	0	0	0	0	0	0	0	0	0	0	0	2	2	2
France	Limousin	Corrèze	FR	FR63	FRI21	241290	41	83480	34.5974	124045	51.4091	35467	34520	38340	49483	0	113263	153242	5867.21			0.429684	81.7		3.64672	26.9	339.5	15	37	15.3342	146	60.5081	18023	55	53	0	0	0	0	0	0	0	0	0	0	0	2	2	2
France	Limousin	Creuse	FR	FR63	FRI22	117409	21	45851	39.0524	60321	51.3768	15431	14299	16847	24981	-2	57029	88250	5561.29			0.500079	97.1		3.68964	42	485.5	8	15	12.7759	95	80.9137	10604	55	53	0	0	0	0	0	0	0	0	0	0	0	2	2	2
France	Limousin	Haute-Vienne	FR	FR63	FRI23	371934	67	117736	31.6551	194552	52.3082	57269	60642	61498	74789	-1	179767	218972	5522.44			0.385966	64.7		3.73738	26.6	299.6	26	25	6.72162	282	75.8199	22282	55	53	0	0	0	0	0	0	0	0	0	0	0	2	2	2
France	Rhône-Alpes	-	FR	FR71	-	6681969		1651926	24.7221	3431044	51.3478	1243282	1191138	1274551	1321072		2909317	3556358		7.3	346.09							488	1666	24.9328	14263	213.455	549191	55	53	0	0	0	0	0	0	0	0	0	0	0	2	2	2
France	Rhône-Alpes	Ain	FR	FR71	FRK21	655421	113	155969	23.7968	332639	50.752	128604	105598	127627	137623	5	271426	308213	5745.4			0.359991	50.1		2.83457	17.3	177.9	22	105	16.0202	1469	224.131	51048	55	53	0	0	0	0	0	0	0	0	0	0	0	2	2	2
France	Rhône-Alpes	Ardèche	FR	FR71	FRK22	327560	59	105051	32.0708	167703	51.1976	53544	44829	54321	69815	2	145965	201082	5543.87			0.594638	77.9		3.48501	27	290.8	8	116	35.4134	490	149.591	21157	55	53	0	0	0	0	0	0	0	0	0	0	0	2	2	2
France	Rhône-Alpes	Drôme	FR	FR71	FRK23	518620	79	146980	28.3406	266515	51.3893	95640	78629	92893	104478	4	227578	268819	6533.34			0.560142	61.9		3.67879	20.6	226.7	24	128	24.6809	865	166.789	33909	55	53	0	0	0	0	0	0	0	0	0	0	0	2	2	2
France	Rhône-Alpes	Isère	FR	FR71	FRK24	1264361	161	306961	24.278	644532	50.9769	238127	228014	236436	254823	2	542447	639166	7837.52			0.513591	42		3.44814	13.5	187.8	82	153	12.101	1778	140.624	89823	55	53	0	0	0	0	0	0	0	0	0	0	0	2	2	2
France	Rhône-Alpes	Loire	FR	FR71	FRK25	763371	159	217744	28.524	394756	51.7122	137851	128440	131184	148152	1	338236	393846	4775.51			0.392576	74.7		4.22313	22.4	253.7	78	248	32.4875	1192	156.15	65006	55	53	0	0	0	0	0	0	0	0	0	0	0	2	2	2
France	Rhône-Alpes	Rhône	FR	FR71	FRK26	1887454	579	416024	22.0415	979722	51.9071	356062	399413	372681	343274	5	827273	903646	3238.26			0.442925	46		3.30632	12.3	164.7	222	670	35.4976	5862	310.577	189322	55	53	0	0	0	0	0	0	0	0	0	0	0	2	2	2
France	Rhône-Alpes	Savoie	FR	FR71	FRK27	433496	69	118459	27.3264	221350	51.0616	73939	69478	80245	91375	2	195429	341340	6233.63			0.474089	52.7		2.95416	17.8	214.4	18	75	17.3012	454	104.73	30039	55	53	0	0	0	0	0	0	0	0	0	0	0	2	2	2
France	Rhône-Alpes	Haute-Savoie	FR	FR71	FRK28	831686	181	184738	22.2125	423827	50.96	159515	136737	179164	171532	6	360963	500246	4573.82			0.429049	51.3		2.51249	10.6	156.1	34	171	20.5606	2153	258.872	68887	55	53	0	0	0	0	0	0	0	0	0	0	0	2	2	2
France	Auvergne	-	FR	FR72	-	1362006		426158	31.289	702026	51.5435	213659	213313	228178	280698		636021	832105		7.8	313.74							121	113	8.29659	1321	96.9893	103416	55	53	0	0	0	0	0	0	0	0	0	0	0	2	2	2
France	Auvergne	Allier	FR	FR72	FRK11	333225	45	116284	34.8965	173708	52.1293	49796	46582	51358	69205	-2	160620	206793	7325.59			0.628749	79.6		4.34499	27.1	364.2	24	41	12.304	201	60.3196	22856	55	53	0	0	0	0	0	0	0	0	0	0	0	2	2	2
France	Auvergne	Cantal	FR	FR72	FRK12	143725	25	52174	36.3013	73439	51.0969	19912	18190	22357	31092	-1	67963	100979	5747.14			0.678634	98.4		3.15582	28.5	390.1	8	9	6.26196	85	59.1407	9203	55	53	0	0	0	0	0	0	0	0	0	0	0	2	2	2
France	Auvergne	Haute-Loire	FR	FR72	FRK13	227147	45	70983	31.2498	115323	50.7702	37400	32386	37759	48619	1	101054	141983	4979.24			0.559663	96.2		3.3721	29.7	294.7	8	18	7.92438	196	86.2877	14012	55	53	0	0	0	0	0	0	0	0	0	0	0	2	2	2
France	Auvergne	Puy-de-Dôme	FR	FR72	FRK14	657909	82	186717	28.3804	339556	51.6114	106551	116155	116704	131782	2	306384	382350	7966.82			0.62091	62.5		3.40864	17.4	258.4	81	45	6.83985	839	127.525	57345	55	53	0	0	0	0	0	0	0	0	0	0	0	2	2	2
France	Languedoc-Roussillon		FR	FR81	-	2842744		852137	29.9759	1479582	52.0477	468521	466981	489544	565561		1293967	1790680		11.7	364.57							228	318	11.1864	7753	272.729	314137	55	53	0	0	0	0	0	0	0	0	0	0	0	2	2	2
France	Languedoc-Roussillon	Aude	FR	FR81	FRJ11	368518	58	123576	33.5332	191696	52.0181	58818	50195	60189	75740	1	169218	258220	6342.18			0.525887	86.7		3.79558	30.1	306.9	16	59	16.0101	510	138.392	29041	55	53	0	0	0	0	0	0	0	0	0	0	0	2	2	2
France	Languedoc-Roussillon	Gard	FR	FR81	FRJ12	746999	127	223538	29.9248	387123	51.8238	126942	115352	126798	154369	2	331366	418651	5859.89			0.645219	68.1		3.40353	22.6	230.6	49	98	13.1192	1986	265.864	73629	55	53	0	0	0	0	0	0	0	0	0	0	0	2	2	2
France	Languedoc-Roussillon	Hérault	FR	FR81	FRJ13	1168742	188	322431	27.5879	609380	52.1398	192932	218924	211332	223123	5	536271	706934	6219.84			0.571249	60.5		3.42244	17.1	226.6	128	124	10.6097	4760	407.276	168876	55	53	0	0	0	0	0	0	0	0	0	0	0	2	2	2
France	Languedoc-Roussillon	Lozère	FR	FR81	FRJ14	75777	15	24806	32.7355	38253	50.481	11505	11240	12130	16096	0	34626	60341	5156.72			0.497643	91		2.59429	29.9	343.4	3	1	1.31966	42	55.4258	5439	55	53	0	0	0	0	0	0	0	0	0	0	0	2	2	2
France	Languedoc-Roussillon	Pyrénées-Orientales	FR	FR81	FRJ15	482708	117	157786	32.6877	253130	52.4396	78324	71270	79095	96233	3	222486	346534	4142.59			0.887146	79.1		3.85674	30.4	310.4	32	36	7.45792	455	94.2599	37152	55	53	0	0	0	0	0	0	0	0	0	0	0	2	2	2
France	Provence-Alpes-Côte d'Azur		FR	FR82	-	5068752		1486714	29.331	2642778	52.1386	846805	811537	901305	1022391		2286785	3036257		9.3	407.24							493	993	19.5906	25105	495.29	737857	55	53	0	0	0	0	0	0	0	0	0	0	0	2	2	2
France	Provence-Alpes-Côte d'Azur	Alpes-de-Haute-Provence	FR	FR82	FRL01	162179	23	55102	33.976	82929	51.1342	25294	21608	25817	34358	1	76041	126646	6975.32			0.967894	70.1		3.77751	24.2	246.2	6	13	8.01583	316	194.846	15821	55	53	0	0	0	0	0	0	0	0	0	0	0	2	2	2
France	Provence-Alpes-Côte d'Azur	Hautes-Alpes	FR	FR82	FRL02	142025	25	44826	31.562	72416	50.9882	22988	19974	24497	29740	2	65779	134526	5674.31			0.975101	72.4		2.81878	20.1	241.5	8	20	14.082	131	92.2373	9101	55	53	0	0	0	0	0	0	0	0	0	0	0	2	2	2
France	Provence-Alpes-Côte d'Azur	Alpes-Maritimes	FR	FR82	FRL03	1082340	252	333602	30.8223	571100	52.7653	170550	166538	193758	217892	0	509159	761170	4285.31			0.859125	79.2		3.72044	19	274.2	94	193	17.8317	4597	424.728	148443	55	53	0	0	0	0	0	0	0	0	0	0	0	2	2	2
France	Provence-Alpes-Côte d'Azur	Bouches-du-Rhône	FR	FR82	FRL04	2039219	389	537282	26.3474	1062085	52.0829	360175	359079	378102	404581	2	898232	1008665	5238.35			0.886011	64.5		3.97549	15.9	208.9	309	582	28.5403	15711	770.442	390326	55	53	0	0	0	0	0	0	0	0	0	0	0	2	2	2
France	Provence-Alpes-Côte d'Azur	Var	FR	FR82	FRL05	1078175	179	354080	32.8407	560301	51.9675	167432	155359	181652	219652	4	489533	706882	6024.98			0.822375	84.7		3.70387	17.8	256.7	60	144	13.3559	2969	275.373	122864	55	53	0	0	0	0	0	0	0	0	0	0	0	2	2	2
France	Provence-Alpes-Côte d'Azur	Vaucluse	FR	FR82	FRL06	564814	158	161822	28.6505	293947	52.0432	100366	88979	97479	116168	2	248041	298368	3568.58			0.804691	58.9		3.6571	20.9	240.2	16	41	7.25903	1381	244.505	51302	55	53	0	0	0	0	0	0	0	0	0	0	0	2	2	2
France	Corse	-	FR	FR83	-	340099		102145	30.0339	175629	51.6406	51124	51311	63632	71887		148970	245632		5	305.96							18	59	17.3479	522	153.485	32644
France	Corse	Corse-du-Sud	FR	FR83	FRM01	159256	40	48101	30.2036	82324	51.6929	23936	22461	30215	34543	5	68694	116327	4030.69		305.96							10	48	30.1402	318	199.679	17364
France	Corse	Haute-Corse	FR	FR83	FRM02	180843	38	54044	29.8845	93305	51.5945	27188	28850	33417	37344	5	80276	129305	4713.24		305.96							8	11	6.08262	204	112.805	15280
France	Guadeloupe	Guadeloupe	FR	FRA1	FRA10	416474	249.2	111229	26.7073	225698	54.1926	74939	67070	66687	96549	-10.7	-	-	1628	22.4	273.46	0.612461	35		6.58499	28.5	172.8	29	20	4.80222	1595	382.977	34071
France	Martinique	Martinique	FR	FRA2	FRA20	363484	331.9	107026	29.4445	196969	54.1892	57635	55283	53632	89908	-12.5	-	-	1128	17.2	294.72	0.346434	22.9		6.09073	20.9	113.3	29	18	4.95207	648	178.275	33021
France	Guyane	Guyane	FR	FRA3	FRA30	283539	3.4	26448	9.32782	145343	51.2603	91318	66486	56794	42493	26.5	-	-	83534	18.7	214.77	0.176351	16.3		2.44434	11.7	58.8	13	55	19.3977	7834	2762.94	45531
France	La Réunion	La Réunion	FR	FRA4	FRA40	857961	345.9	154170	17.9693	449225	52.3596	193034	166130	160925	183702	2.1	-	-	2511	23.9	332.65	0.391449	33.5		5.58256	26	129.4	61	10	1.16555	1457	169.821	107538
France	Mayotte	Mayotte	FR	FRA5	FRA50	269471	725.2	11621	4.31252	141040	52.3396	117926	62252	51359	26313	36.1	-	-	374	35.1	76.69	0.00670502			0.0831422			10	28	10.3907	1576	584.85	14424
Germany	-	-	DE	-	-	82949314	234.7	23302848	28.0929	42021438	50.6592	11271779	13877052	15307482	19190153	2.7	41463883	42215726	357569									30790	9349	11.2707	244379	294.612		46	54	0	0	0	0	0	0	0	0	0	0	1	1>2	2	2
Germany	Stuttgart	-	DE	DE11	-	4148987		1083143	26.1062	2113612	50.9428	585007	733713	804286	942838		1971067	1974651		2.3			65.32			29.26	352.95	1153	701	16.8957	17519	422.248		46	54	0	0	0	0	0	0	0	0	0	0	1	1>2	2	2
Germany	Stuttgart	Stuttgart, Stadtkreis	DE	DE11	DE111	637199	3076	146680	23.0195	322617	50.6305	83654	129984	149217	127664	5	333253	316697	205.06									318	65	10.2009	2089	327.841		46	54	0	0	0	0	0	0	0	0	0	0	1	1>2	2	2
Germany	Stuttgart	Böblingen	DE	DE11	DE112	392312	636	102231	26.0586	199459	50.8419	58281	66305	76193	89302	6	183283	183998	611.16									62	48	12.2352	1763	449.387		46	54	0	0	0	0	0	0	0	0	0	0	1	1>2	2	2
Germany	Stuttgart	Esslingen	DE	DE11	DE113	535516	836	142189	26.5518	273756	51.12	74817	93298	101330	123882	5	254914	256974	634.44									101	120	22.4083	2167	404.656		46	54	0	0	0	0	0	0	0	0	0	0	1	1>2	2	2
Germany	Stuttgart	Göppingen	DE	DE11	DE114	257363	401	72272	28.0817	131698	51.1721	35723	43375	45829	60164	3	119444	121804	635.39									81	39	15.1537	998	387.779		46	54	0	0	0	0	0	0	0	0	0	0	1	1>2	2	2
Germany	Stuttgart	Ludwigsburg	DE	DE11	DE115	546413	796	141351	25.8689	276959	50.6868	80249	92620	106782	125411	5	258156	258328	679.32									150	72	13.1768	2179	398.783		46	54	0	0	0	0	0	0	0	0	0	0	1	1>2	2	2
Germany	Stuttgart	Rems-Murr-Kreis	DE	DE11	DE116	426638	498	116899	27.4	216624	50.7747	60091	71387	76654	101607	4	200913	202699	848.49									61	97	22.7359	2027	475.11		46	54	0	0	0	0	0	0	0	0	0	0	1	1>2	2	2
Germany	Stuttgart	Heilbronn, Stadtkreis	DE	DE11	DE117	125995	1263	31830	25.2629	64710	51.3592	18397	24053	25498	26217	7	62732	60600	98.7									83	17	13.4926	613	486.527		46	54	0	0	0	0	0	0	0	0	0	0	1	1>2	2	2
Germany	Stuttgart	Heilbronn, Landkreis	DE	DE11	DE118	343056	312	88083	25.676	175601	51.1873	49198	58937	64787	82051	5	155549	157103	1087.51									52	42	12.2429	1148	334.639		46	54	0	0	0	0	0	0	0	0	0	0	1	1>2	2	2
Germany	Stuttgart	Hohenlohekreis	DE	DE11	DE119	111990	144	29181	26.0568	57604	51.4367	16006	19847	20295	26661	4	50188	51951	767.69									12	47	41.968	812	725.065		46	54	0	0	0	0	0	0	0	0	0	0	1	1>2	2	2
Germany	Stuttgart	Schwäbisch Hal	DE	DE11	DE11A	195297	132	50764	25.9932	99769	51.0858	28532	34126	36172	45703	4	88341	90437	1467.43									55	59	30.2104	954	488.487		46	54	0	0	0	0	0	0	0	0	0	0	1	1>2	2	2
Germany	Stuttgart	Main-Tauber-Kreis	DE	DE11	DE11B	132046	101	39002	29.5367	67673	51.2496	17540	21747	22490	31267	2	60888	64568	1288.79									82	11	8.33043	505	382.442		46	54	0	0	0	0	0	0	0	0	0	0	1	1>2	2	2
Germany	Stuttgart	Heidenheim	DE	DE11	DE11C	132592	212	37711	28.4414	67956	51.252	18603	22426	23464	30388	4	61443	63099	620.29									24	41	30.9219	571	430.644		46	54	0	0	0	0	0	0	0	0	0	0	1	1>2	2	2
Germany	Stuttgart	Ostalbkreis	DE	DE11	DE11D	312570	207	84950	27.1779	159186	50.9281	43916	55608	55575	72521	2	141963	146393	1494.65									72	43	13.7569	1693	541.639		46	54	0	0	0	0	0	0	0	0	0	0	1	1>2	2	2
Germany	Karlsruhe	-	DE	DE12	-	2807408		749780	26.7072	1426339	50.8063	376818	514099	524895	641816		1371050	1377252		3			77.86			29.22	373.26	879	310	11.0422	8364	297.926		46	54	0	0	0	0	0	0	0	0	0	0	1	1>2	2	2
Germany	Karlsruhe	Baden-Baden, Stadtkreis	DE	DE12	DE121	54703	391	18105	33.0969	27461	50.2002	6412	8218	9243	12725	3	28973	29992	138.66									27	19	34.733	203	371.095		46	54	0	0	0	0	0	0	0	0	0	0	1	1>2	2	2
Germany	Karlsruhe	Karlsruhe, Stadtkreis	DE	DE12	DE122	314282	1813	74942	23.8455	162961	51.8518	37870	72213	65265	63992	5	168854	159146	171.53									164	14	4.4546	555	176.593		46	54	0	0	0	0	0	0	0	0	0	0	1	1>2	2	2
Germany	Karlsruhe	Karlsruhe, Landkreis	DE	DE12	DE123	444579	410	123493	27.7775	227187	51.1016	61108	72194	80415	107369	4	205938	206660	1072.78									48	82	18.4444	1226	275.767		46	54	0	0	0	0	0	0	0	0	0	0	1	1>2	2	2
Germany	Karlsruhe	Rastatt	DE	DE12	DE124	231085	313	65853	28.4973	117872	51.0081	31024	37313	40704	56191	3	108637	110617	730.45									15	17	7.3566	640	276.954		46	54	0	0	0	0	0	0	0	0	0	0	1	1>2	2	2
Germany	Karlsruhe	Heidelberg, Stadtkreis	DE	DE12	DE125	161519	1486	33981	21.0384	78014	48.3002	19383	42896	36123	29136	6	86312	80671	107.58									314	7	4.33386	406	251.364		46	54	0	0	0	0	0	0	0	0	0	0	1	1>2	2	2
Germany	Karlsruhe	Mannheim, Stadtkreis	DE	DE12	DE126	309221	2135	74686	24.153	156494	50.6091	40020	65253	64561	64701	4	163997	167483	143.28									116	13	4.20411	769	248.689		46	54	0	0	0	0	0	0	0	0	0	0	1	1>2	2	2
Germany	Karlsruhe	Neckar-Odenwald-Kreis	DE	DE12	DE127	143081	127	41092	28.7194	73738	51.5358	19093	23887	23998	35011	1	64308	67248	1112.71									17	23	16.0748	488	341.066		46	54	0	0	0	0	0	0	0	0	0	0	1	1>2	2	2
Germany	Karlsruhe	Rhein-Neckar-Kreis	DE	DE12	DE128	549170	518	153874	28.0194	277256	50.4864	76819	88467	98514	131496	3	262037	266663	1049.26									45	39	7.10163	1349	245.643		46	54	0	0	0	0	0	0	0	0	0	0	1	1>2	2	2
Germany	Karlsruhe	Pforzheim, Stadtkreis	DE	DE12	DE129	125240	1279	32773	26.1682	62838	50.1741	18379	24073	23863	26152	6	63454	62076	96.91									72	8	6.38774	541	431.971		46	54	0	0	0	0	0	0	0	0	0	0	1	1>2	2	2
Germany	Karlsruhe	Calw	DE	DE12	DE12A	158052	198	43517	27.5333	81227	51.3926	22279	26670	27525	38061	4	73324	77037	788.74									32	27	17.083	821	519.449		46	54	0	0	0	0	0	0	0	0	0	0	1	1>2	2	2
Germany	Karlsruhe	Enzkreis	DE	DE12	DE12B	199114	348	55296	27.771	101321	50.8859	27869	32712	34457	48780	3	90745	92567	567.13									15	22	11.0489	745	374.158		46	54	0	0	0	0	0	0	0	0	0	0	1	1>2	2	2
Germany	Karlsruhe	Freudenstadt	DE	DE12	DE12C	117362	135	32168	27.4092	59970	51.0983	16562	20203	20227	28202	2	54471	57092	861.15									14	39	33.2305	621	529.132		46	54	0	0	0	0	0	0	0	0	0	0	1	1>2	2	2
Germany	Freiburg	-	DE	DE13	-	2264835		611042	26.9795	1142539	50.4469	320765	406985	406052	519991		1070816	1092549		2.6			68.04			29.42	355.53		515	22.739	8066	356.141		46	54	0	0	0	0	0	0	0	0	0	0	1	1>2	2	2
Germany	Freiburg	Freiburg im Breisgau, Stadtkreis	DE	DE13	DE131	231069	1511	49619	21.4737	110809	47.9549	31234	57081	48938	44197	5	116536	116470	151.48									201	80	34.6217	1102	476.914		46	54	0	0	0	0	0	0	0	0	0	0	1	1>2	2	2
Germany	Freiburg	Breisgau-Hochschwarzwald	DE	DE13	DE132	264114	192	75095	28.4328	133817	50.6664	37758	43650	45446	62165	6	121466	124024	1364.83									80	71	26.8823	1267	479.717		46	54	0	0	0	0	0	0	0	0	0	0	1	1>2	2	2
Germany	Freiburg	Emmendingen	DE	DE13	DE133	165726	244	45804	27.6384	83836	50.5871	23740	26961	29083	40138	5	76056	76910	672.92									91	43	25.9464	612	369.284		46	54	0	0	0	0	0	0	0	0	0	0	1	1>2	2	2
Germany	Freiburg	Ortenaukreis	DE	DE13	DE134	427431	230	118205	27.6548	218101	51.026	60854	72200	74628	101544	4	196699	199734	1840.75									105	124	29.0105	1379	322.625		46	54	0	0	0	0	0	0	0	0	0	0	1	1>2	2	2
Germany	Freiburg	Rottweil	DE	DE13	DE135	138810	181	38515	27.7466	71192	51.2874	19985	23596	23718	32996	3	64050	66882	761.67									16	26	18.7306	717	516.533		46	54	0	0	0	0	0	0	0	0	0	0	1	1>2	2	2
Germany	Freiburg	Schwarzwald-Baar-Kreis	DE	DE13	DE136	211574	206	61233	28.9416	108263	51.1703	28906	36666	36995	47774	3	102036	105479	1015.21									113	33	15.5974	638	301.549		46	54	0	0	0	0	0	0	0	0	0	0	1	1>2	2	2
Germany	Freiburg	Tuttlingen	DE	DE13	DE137	140214	191	36385	25.9496	71866	51.2545	21489	24846	26002	31492	5	63384	64989	727.07									12	24	17.1167	568	405.095		46	54	0	0	0	0	0	0	0	0	0	0	1	1>2	2	2
Germany	Freiburg	Konstanz	DE	DE13	DE138	285683	350	77143	27.003	142601	49.9158	38607	55410	49851	64672	4	141987	143395	808.73									104	17	5.95065	628	219.824		46	54	0	0	0	0	0	0	0	0	0	0	1	1>2	2	2
Germany	Freiburg	Lörrach	DE	DE13	DE139	229282	284	61309	26.7396	115088	50.195	33199	38010	41444	55320	3	108891	111221	798.98									38	62	27.0409	778	339.32		46	54	0	0	0	0	0	0	0	0	0	0	1	1>2	2	2
Germany	Freiburg	Waldshut	DE	DE13	DE13A	170932	151	47734	27.9257	86966	50.8775	24993	28565	29947	39693	4	79711	83445	1120.52									24	35	20.476	377	220.556		46	54	0	0	0	0	0	0	0	0	0	0	1	1>2	2	2
Germany	Tübingen	-	DE	DE14	-	1854928		486927	26.2505	941332	50.7476	264182	341722	336251	425846		860438	872777		1.9			65.14			26.11	354.69	523	341	18.3835	8367	451.069		46	54	0	0	0	0	0	0	0	0	0	0	1	1>2	2	2
Germany	Tübingen	Reutlingen	DE	DE14	DE141	286793	263	77244	26.9337	145787	50.8335	40779	50067	51704	66999	4	135836	134950	1081.08									50	82	28.5921	1692	589.973		46	54	0	0	0	0	0	0	0	0	0	0	1	1>2	2	2
Germany	Tübingen	Tübingen, Landkreis	DE	DE14	DE142	227084	438	52583	23.1557	111734	49.2038	31881	51537	42282	48801	5	106570	103622	513.63									108	60	26.4219	1388	611.228		46	54	0	0	0	0	0	0	0	0	0	0	1	1>2	2	2
Germany	Tübingen	Zollernalbkreis	DE	DE14	DE143	188549	206	54544	28.9283	96306	51.0774	25072	31629	31997	45307	2	88059	90288	908.14									28	78	41.3686	1341	711.221		46	54	0	0	0	0	0	0	0	0	0	0	1	1>2	2	2
Germany	Tübingen	Ulm, Stadtkreis	DE	DE14	DE144	126401	1066	30175	23.8724	63546	50.2733	17280	27578	26417	24951	6	64300	62962	117.46									156	8	6.32906	447	353.636		46	54	0	0	0	0	0	0	0	0	0	0	1	1>2	2	2
Germany	Tübingen	Alb-Donau-Kreis	DE	DE14	DE145	195605	144	50403	25.7677	100787	51.5258	29325	34311	35401	46165	4	85851	88574	1344.34									16	26	13.2921	780	398.763		46	54	0	0	0	0	0	0	0	0	0	0	1	1>2	2	2
Germany	Tübingen	Biberach	DE	DE14	DE146	199659	142	49955	25.0202	102217	51.1958	30638	35382	37204	46480	6	88198	91891	1395.38									14	36	18.0307	717	359.112		46	54	0	0	0	0	0	0	0	0	0	0	1	1>2	2	2
Germany	Tübingen	Bodenseekreis	DE	DE14	DE147	215794	325	62850	29.125	109552	50.7669	29593	35537	37851	49963	4	104497	108982	658.23									61	8	3.70724	411	190.459		46	54	0	0	0	0	0	0	0	0	0	0	1	1>2	2	2
Germany	Tübingen	Ravensburg	DE	DE14	DE148	284890	175	74078	26.0023	144748	50.8084	41238	52389	51299	65886	4	129108	131006	1616.35									71	7	2.45709	746	261.855		46	54	0	0	0	0	0	0	0	0	0	0	1	1>2	2	2
Germany	Tübingen	Sigmaringen	DE	DE14	DE149	130153	108	35095	26.9644	66655	51.2128	18376	23292	22096	31294	2	58019	60502	1192.17									19	36	27.6598	845	649.236		46	54	0	0	0	0	0	0	0	0	0	0	1	1>2	2	2
Germany	Oberbayern	-	DE	DE21	-	4698240		1184838	25.2188	2367392	50.3889	664774	828810	961437	1058381		2324801	2322568		2.3			68.37			20.61	319.19	1457	1030	21.9231	26370	561.274		46	54	0	0	0	0	0	0	0	0	0	0	1	1>2	2	2
Germany	Oberbayern	Ingolstadt, Kreisfreie Stadt	DE	DE21	DE211	136631	1026	33132	24.2493	70078	51.29	19091	25760	30219	28429	6	69229	69274	131.82									46	38	27.8121	696	509.401		46	54	0	0	0	0	0	0	0	0	0	0	1	1>2	2	2
Germany	Oberbayern	München, Kreisfreie Stadt	DE	DE21	DE212	1474125	4746	334295	22.6775	726040	49.2523	200256	283757	357407	298410	5	806064	809283	307.68									644	223	15.1276	8803	597.168		46	54	0	0	0	0	0	0	0	0	0	0	1	1>2	2	2
Germany	Oberbayern	Rosenheim, Kreisfreie Stadt	DE	DE21	DE213	63555	1710	16293	25.6361	31956	50.2809	8688	12156	13005	13413	5	33072	32879	36.84									31	23	36.1891	621	977.106		46	54	0	0	0	0	0	0	0	0	0	0	1	1>2	2	2
Germany	Oberbayern	Altötting	DE	DE21	DE214	111165	195	31625	28.4487	56409	50.7435	15455	18296	19490	26299	4	52640	52374	563.52									39	55	49.476	710	638.69		46	54	0	0	0	0	0	0	0	0	0	0	1	1>2	2	2
Germany	Oberbayern	Berchtesgadener Land	DE	DE21	DE215	105669	126	31576	29.882	53631	50.7538	13468	17868	19058	23699	3	53022	53475	831.87									20	25	23.6588	393	371.916		46	54	0	0	0	0	0	0	0	0	0	0	1	1>2	2	2
Germany	Oberbayern	Bad Tölz-Wolfratshausen	DE	DE21	DE216	127650	115	35238	27.6052	64619	50.622	18199	20986	22746	30481	5	60825	61328	1100.3									28	10	7.83392	585	458.284		46	54	0	0	0	0	0	0	0	0	0	0	1	1>2	2	2
Germany	Oberbayern	Dachau	DE	DE21	DE217	154693	267	37635	24.3288	78674	50.8582	22727	26237	31269	36825	7	70711	69245	573.23									30	34	21.979	1117	722.075		46	54	0	0	0	0	0	0	0	0	0	0	1	1>2	2	2
Germany	Oberbayern	Ebersberg	DE	DE21	DE218	142519	260	34851	24.4536	72475	50.8529	22147	23299	27690	34532	7	64118	62344	544									20	5	3.5083	643	451.168		46	54	0	0	0	0	0	0	0	0	0	0	1	1>2	2	2
Germany	Oberbayern	Eichstätt	DE	DE21	DE219	132989	110	31511	23.6944	68505	51.5118	20487	24087	26081	30823	6	58164	58570	1200.31									61	20	15.0388	369	277.467		46	54	0	0	0	0	0	0	0	0	0	0	1	1>2	2	2
Germany	Oberbayern	Erding	DE	DE21	DE21A	138495	159	31565	22.7914	70661	51.0206	20696	24316	27149	34769	6	61509	60503	861.68									27	11	7.94253	783	565.363		46	54	0	0	0	0	0	0	0	0	0	0	1	1>2	2	2
Germany	Oberbayern	Freising	DE	DE21	DE21B	179899	225	38468	21.3831	92380	51.351	26379	34884	37696	42472	6	83915	82878	791.44									20	46	25.5699	1149	638.692		46	54	0	0	0	0	0	0	0	0	0	0	1	1>2	2	2
Germany	Oberbayern	Fürstenfeldbruck	DE	DE21	DE21C	220192	507	60420	27.4397	110747	50.2957	32416	35129	41318	50909	6	104707	102851	430.4									15	36	16.3494	1089	494.568		46	54	0	0	0	0	0	0	0	0	0	0	1	1>2	2	2
Germany	Oberbayern	Garmisch-Partenkirchen	DE	DE21	DE21D	88677	88	27840	31.3948	44677	50.3817	11120	14269	14618	20830	4	46766	47863	1002.81									96	18	20.2984	334	376.648		46	54	0	0	0	0	0	0	0	0	0	0	1	1>2	2	2
Germany	Oberbayern	Landsberg am Lech	DE	DE21	DE21E	120022	149	31455	26.2077	61349	51.1148	17294	20226	20957	30090	4	55211	54818	796.48									11	10	8.33181	419	349.103		46	54	0	0	0	0	0	0	0	0	0	0	1	1>2	2	2
Germany	Oberbayern	Miesbach	DE	DE21	DE21F	100002	116	28733	28.7324	50505	50.504	13684	15669	17515	24401	4	49170	50795	857.98									14	11	10.9998	667	666.987		46	54	0	0	0	0	0	0	0	0	0	0	1	1>2	2	2
Germany	Oberbayern	Mühldorf a. Inn	DE	DE21	DE21G	115541	144	30520	26.4149	59678	51.6509	16220	20210	20988	27603	6	51506	50667	797.05									20	27	23.3683	580	501.986		46	54	0	0	0	0	0	0	0	0	0	0	1	1>2	2	2
Germany	Oberbayern	München, Landkreis	DE	DE21	DE21H	350456	528	91312	26.0552	178389	50.902	53924	56991	67617	80612	6	165634	163913	657.35									13	96	27.3929	1711	488.221		46	54	0	0	0	0	0	0	0	0	0	0	1	1>2	2	2
Germany	Oberbayern	Neuburg-Schrobenhausen	DE	DE21	DE21I	97051	131	24713	25.4639	49739	51.2504	14240	16579	18620	22899	5	43830	43795	731.6									46	18	18.5469	386	397.729		46	54	0	0	0	0	0	0	0	0	0	0	1	1>2	2	2
Germany	Oberbayern	Pfaffenhofen a. d. Ilm	DE	DE21	DE21J	127612	168	31258	24.4946	65980	51.7036	18448	21880	25475	30551	6	57344	56491	752.97									8	21	16.4561	432	338.526		46	54	0	0	0	0	0	0	0	0	0	0	1	1>2	2	2
Germany	Oberbayern	Rosenheim, Landkreis	DE	DE21	DE21K	261620	182	72295	27.6336	132828	50.7713	36696	43639	45821	63169	5	121902	121641	1425.51									72	199	76.0645	2427	927.681		46	54	0	0	0	0	0	0	0	0	0	0	1	1>2	2	2
Germany	Oberbayern	Starnberg	DE	DE21	DE21L	136838	281	39839	29.114	68515	50.0702	20309	20788	22781	33121	5	65820	66203	482.8									98	13	9.50029	680	496.938		46	54	0	0	0	0	0	0	0	0	0	0	1	1>2	2	2
Germany	Oberbayern	Traunstein	DE	DE21	DE21M	177588	116	51967	29.2627	90473	50.9454	23698	29608	30655	41660	4	85578	87204	1518.78									62	88	49.5529	1383	778.769		46	54	0	0	0	0	0	0	0	0	0	0	1	1>2	2	2
Germany	Oberbayern	Weilheim-Schongau	DE	DE21	DE21N	135251	140	38297	28.3155	69084	51.0784	19132	22176	23262	32384	4	64064	64174	957.07									36	3	2.2181	393	290.571		46	54	0	0	0	0	0	0	0	0	0	0	1	1>2	2	2
Germany	Niederbayern	-	DE	DE22	-	1238954		336259	27.1406	634315	51.1976	164578	216433	225661	296023		579462	583067		2			87.67			30.67	417.01	334	300	24.214	6124	494.288		46	54	0	0	0	0	0	0	0	0	0	0	1	1>2	2	2
Germany	Niederbayern	Landshut, Kreisfreie Stadt	DE	DE22	DE221	72172	1096	19077	26.4327	35885	49.7215	9366	13431	14711	15587	9	38229	38163	65.19									58	9	12.4702	346	479.41		46	54	0	0	0	0	0	0	0	0	0	0	1	1>2	2	2
Germany	Niederbayern	Passau, Kreisfreie Stadt	DE	DE22	DE222	52074	748	14225	27.3169	25541	49.0475	5537	12754	9431	10127	5	30180	31585	68.89									56	18	34.5662	177	339.901		46	54	0	0	0	0	0	0	0	0	0	0	1	1>2	2	2
Germany	Niederbayern	Straubing, Kreisfreie Stadt	DE	DE22	DE223	47902	710	13239	27.6377	24695	51.5532	5733	8647	9298	10985	5	25055	25049	66.8									43	48	100.205	479	999.958		46	54	0	0	0	0	0	0	0	0	0	0	1	1>2	2	2
Germany	Niederbayern	Deggendorf	DE	DE22	DE224	119333	139	32238	27.0152	60724	50.8862	15633	21071	21695	28696	3	57075	58167	851.72									31	15	12.5699	399	334.358		46	54	0	0	0	0	0	0	0	0	0	0	1	1>2	2	2
Germany	Niederbayern	Freyung-Grafenau	DE	DE22	DE225	78653	80	22944	29.1712	40287	51.2212	9638	13176	13205	19690	1	36437	37810	973.08									22	12	15.2569	202	256.824		46	54	0	0	0	0	0	0	0	0	0	0	1	1>2	2	2
Germany	Niederbayern	Kelheim	DE	DE22	DE226	122236	115	30499	24.9509	63070	51.5969	17727	21756	23192	29062	6	54932	54496	1053.57									24	35	28.6331	605	494.944		46	54	0	0	0	0	0	0	0	0	0	0	1	1>2	2	2
Germany	Niederbayern	Landshut, Landkreis	DE	DE22	DE227	158922	118	39917	25.1174	82047	51.6272	23288	26663	29821	39233	6	69454	67553	1333.06									10	31	19.5064	795	500.245		46	54	0	0	0	0	0	0	0	0	0	0	1	1>2	2	2
Germany	Niederbayern	Passau, Landkreis	DE	DE22	DE228	191652	125	55621	29.0219	97747	51.0023	24778	31262	33384	46607	3	89513	90536	1513.95									22	31	16.1752	675	352.201		46	54	0	0	0	0	0	0	0	0	0	0	1	1>2	2	2
Germany	Niederbayern	Regen	DE	DE22	DE229	77749	80	22928	29.4898	39877	51.2894	9809	12872	13284	18856	2	37359	38838	963.8									16	12	15.4343	211	271.386		46	54	0	0	0	0	0	0	0	0	0	0	1	1>2	2	2
Germany	Niederbayern	Rottal-Inn	DE	DE22	DE22A	121083	95	34105	28.1666	62080	51.2706	16098	20781	21187	28912	3	54232	54467	1267.69									14	50	41.294	794	655.749		46	54	0	0	0	0	0	0	0	0	0	0	1	1>2	2	2
Germany	Niederbayern	Straubing-Bogen	DE	DE22	DE22B	100516	84	26594	26.4575	51609	51.3441	14044	16804	18146	24928	3	43844	44107	1188.34									13	29	28.8511	584	581.002		46	54	0	0	0	0	0	0	0	0	0	0	1	1>2	2	2
Germany	Niederbayern	Dingolfing-Landau	DE	DE22	DE22C	96662	110	24872	25.7309	50753	52.5056	12927	17216	18307	23340	4	43152	42296	868.32									25	10	10.3453	857	886.595		46	54	0	0	0	0	0	0	0	0	0	0	1	1>2	2	2
Germany	Oberpfalz	-	DE	DE23	-	1110930		298278	26.8494	565333	50.8883	145612	197248	204353	265439		539850	551069		1.9			89.86			30.95	414.34	461	375	33.7555	5851	526.676		46	54	0	0	0	0	0	0	0	0	0	0	1	1>2	2	2
Germany	Oberpfalz	Amberg, Kreisfreie Stadt	DE	DE23	DE231	42323	844	12720	30.0546	21526	50.8612	5254	7238	7516	9595	2	22841	23334	49.59									52	4	9.45113	104	245.729		46	54	0	0	0	0	0	0	0	0	0	0	1	1>2	2	2
Germany	Oberpfalz	Regensburg, Kreisfreie Stadt	DE	DE23	DE232	152811	1893	34082	22.3034	74732	48.9049	18808	35852	33987	30082	9	91177	92821	79.91									223	10	6.54403	772	505.199		46	54	0	0	0	0	0	0	0	0	0	0	1	1>2	2	2
Germany	Oberpfalz	Weiden i. d. Opf, Kreisfreie Stadt	DE	DE23	DE233	42582	604	12608	29.6088	21185	49.7511	5162	7581	7485	9746	2	23859	24304	69.71									56	20	46.9682	359	843.079		46	54	0	0	0	0	0	0	0	0	0	0	1	1>2	2	2
Germany	Oberpfalz	Amberg-Sulzbach	DE	DE23	DE234	102949	82	29195	28.3587	52879	51.3643	13050	17254	17304	26146	0	48279	49634	1240.88									14	54	52.4532	513	498.305		46	54	0	0	0	0	0	0	0	0	0	0	1	1>2	2	2
Germany	Oberpfalz	Cham	DE	DE23	DE235	128054	84	36156	28.235	65847	51.4213	16704	21441	22549	31204	2	59143	61514	1509.5									17	21	16.3993	472	368.594		46	54	0	0	0	0	0	0	0	0	0	0	1	1>2	2	2
Germany	Oberpfalz	Neumarkt i. d. OPf.	DE	DE23	DE236	133698	100	34315	25.6661	68789	51.451	18554	23627	24264	32938	5	59256	59223	1328.61									22	17	12.7152	464	347.051		46	54	0	0	0	0	0	0	0	0	0	0	1	1>2	2	2
Germany	Oberpfalz	Neustadt a. d. Waldnaab	DE	DE23	DE237	94493	66	26533	28.0793	48153	50.9593	12102	15809	16378	23671	-1	43567	46497	1410.55										73	77.2544	856	905.887		46	54	0	0	0	0	0	0	0	0	0	0	1	1>2	2	2
Germany	Oberpfalz	Regensburg, Landkreis	DE	DE23	DE238	193925	139	50559	26.0714	99007	51.0543	27612	31614	36076	48064	4	88007	87900	1376.19									14	16	8.25061	599	308.882		46	54	0	0	0	0	0	0	0	0	0	0	1	1>2	2	2
Germany	Oberpfalz	Schwandorf	DE	DE23	DE239	147423	101	40362	27.3784	75859	51.4567	19342	25003	26796	35920	3	68975	69134	1441.57									51	20	13.5664	557	377.824		46	54	0	0	0	0	0	0	0	0	0	0	1	1>2	2	2
Germany	Oberpfalz	Tirschenreuth	DE	DE23	DE23A	72672	67	21748	29.9262	37356	51.4036	9024	11829	11998	18073	-1	34746	36708	1071.12									12	140	192.646	1155	1589.33		46	54	0	0	0	0	0	0	0	0	0	0	1	1>2	2	2
Germany	Oberfranken	-	DE	DE24	-	1069265		312783	29.2521	541628	50.6542	133796	180438	182886	259362		535623	547716		2.3			107.12			38.4	516.95	383	245	22.9129	4280	400.275		46	54	0	0	0	0	0	0	0	0	0	0	1	1>2	2	2
Germany	Oberfranken	Bamberg, Kreisfreie Stadt	DE	DE24	DE241	77769	1425	19146	24.6191	38080	48.9655	9598	17622	15602	15801	9	43876	43535	53.98									58	22	28.2889	224	288.033		46	54	0	0	0	0	0	0	0	0	0	0	1	1>2	2	2
Germany	Oberfranken	Bayreuth, Kreisfreie Stadt	DE	DE24	DE242	74228	1111	20321	27.3765	36933	49.7562	7889	18600	12787	14631	4	42365	43073	66.08									68	11	14.8192	228	307.162		46	54	0	0	0	0	0	0	0	0	0	0	1	1>2	2	2
Germany	Oberfranken	Coburg, Kreisfreie Stadt	DE	DE24	DE243	41261	857	12453	30.181	20748	50.2848	4812	7554	7217	9225	1	23096	23929	47.62									43	4	9.69438	132	319.915		46	54	0	0	0	0	0	0	0	0	0	0	1	1>2	2	2
Germany	Oberfranken	Hof, Kreisfreie Stadt	DE	DE24	DE244	46079	795	14055	30.502	22864	49.6191	5956	8129	7772	10167	3	26113	27321	57.31									36	5	10.8509	158	342.889		46	54	0	0	0	0	0	0	0	0	0	0	1	1>2	2	2
Germany	Oberfranken	Bamberg, Landkreis	DE	DE24	DE245	147490	126	38104	25.835	75262	51.0285	20555	24385	27040	37406	2	67264	66827	1153.65									17	37	25.0864	453	307.139		46	54	0	0	0	0	0	0	0	0	0	0	1	1>2	2	2
Germany	Oberfranken	Bayreuth, Landkreis	DE	DE24	DE246	103979	82	30658	29.4848	53022	50.993	13509	15766	17616	26430	-1	49505	50915	1258.38									7	28	26.9285	440	423.162		46	54	0	0	0	0	0	0	0	0	0	0	1	1>2	2	2
Germany	Oberfranken	Coburg, Landkreis	DE	DE24	DE247	87080	148	26488	30.418	44459	51.0554	11018	13169	14641	21764	0	41922	42260	583.24										30	34.4511	424	486.909		46	54	0	0	0	0	0	0	0	0	0	0	1	1>2	2	2
Germany	Oberfranken	Forchheim	DE	DE24	DE248	116381	181	31630	27.178	59092	50.7746	16081	18978	20504	29188	3	54253	54174	635.14									14	4	3.43699	262	225.123		46	54	0	0	0	0	0	0	0	0	0	0	1	1>2	2	2
Germany	Oberfranken	Hof, Landkreis	DE	DE24	DE249	95567	107	31602	33.0679	48686	50.9444	11204	14066	14580	24115	-2	48218	51578	881.7									17	32	33.4844	502	525.286		46	54	0	0	0	0	0	0	0	0	0	0	1	1>2	2	2
Germany	Oberfranken	Kronach	DE	DE24	DE24A	67279	103	21265	31.6072	34458	51.2166	7645	9933	10906	17530	-2	32764	33465	643.24									15	3	4.45904	178	264.57		46	54	0	0	0	0	0	0	0	0	0	0	1	1>2	2	2
Germany	Oberfranken	Kulmbach	DE	DE24	DE24B	71925	109	22587	31.4035	36616	50.9086	8442	10871	11732	18293	-1	35883	37138	650.21									37	11	15.2937	258	358.707		46	54	0	0	0	0	0	0	0	0	0	0	1	1>2	2	2
Germany	Oberfranken	Lichtenfels	DE	DE24	DE24C	66899	129	19814	29.6178	34092	50.9604	8459	10564	11318	16744	0	32203	32445	513.5									51	17	25.4114	336	502.25		46	54	0	0	0	0	0	0	0	0	0	0	1	1>2	2	2
Germany	Oberfranken	Wunsiedel i. Fichtelgebirge	DE	DE24	DE24D	73328	121	24660	33.6297	37316	50.8892	8628	10801	11171	18068	-1	38161	41056	598.78									20	41	55.9132	685	934.159		46	54	0	0	0	0	0	0	0	0	0	0	1	1>2	2	2
Germany	Mittelfranken	-	DE	DE25	-	1771794		475506	26.8375	892827	50.3911	241454	309561	337527	407746		888947	890818		1.8			98.97			28.06	441.3	648	291	16.424	5804	327.578		46	54	0	0	0	0	0	0	0	0	0	0	1	1>2	2	2
Germany	Mittelfranken	Ansbach, Kreisfreie Stadt	DE	DE25	DE251	41868	420	11597	27.699	20575	49.1425	5672	7638	7564	9397	5	21864	22074	98.72									27	8	19.1077	164	391.707		46	54	0	0	0	0	0	0	0	0	0	0	1	1>2	2	2
Germany	Mittelfranken	Erlangen, Kreisfreie Stadt	DE	DE25	DE252	111729	1453	25699	23.0012	56221	50.3191	14924	25717	22886	22503	6	62577	64517	76.08									141	11	9.84525	314	281.037		46	54	0	0	0	0	0	0	0	0	0	0	1	1>2	2	2
Germany	Mittelfranken	Fürth, Kreisfreie Stadt	DE	DE25	DE253	127835	2020	31050	24.2891	63578	49.7344	17390	22626	27032	29737	7	66372	65292	62.6									48	38	29.7258	494	386.436		46	54	0	0	0	0	0	0	0	0	0	0	1	1>2	2	2
Germany	Mittelfranken	Nürnberg, Kreisfreie Stadt	DE	DE25	DE254	518852	2783	133920	25.8108	257802	49.687	69434	98245	108489	108764	4	281883	280643	184.47									286	53	10.2149	1511	291.22		46	54	0	0	0	0	0	0	0	0	0	0	1	1>2	2	2
Germany	Mittelfranken	Schwabach, Kreisfreie Stadt	DE	DE25	DE255	41085	1007	11514	28.0248	20596	50.1302	5752	6588	7360	9871	4	20387	20345	40.35									7	2	4.86796	99	240.964		46	54	0	0	0	0	0	0	0	0	0	0	1	1>2	2	2
Germany	Mittelfranken	Ansbach, Landkreis	DE	DE25	DE256	184337	94	49550	26.8801	94711	51.3793	25860	31693	32672	44562	3	83542	83981	1948.87									26	28	15.1896	637	345.563		46	54	0	0	0	0	0	0	0	0	0	0	1	1>2	2	2
Germany	Mittelfranken	Erlangen-Höchstadt	DE	DE25	DE257	136229	242	37386	27.4435	69250	50.8335	19829	21008	24962	33044	3	63014	63609	557.79									6	11	8.07464	330	242.239		46	54	0	0	0	0	0	0	0	0	0	0	1	1>2	2	2
Germany	Mittelfranken	Fürth, Landkreis	DE	DE25	DE258	117251	382	34847	29.72	58753	50.1087	15875	16991	20683	28855	2	57424	57838	303.79										58	49.4665	534	455.433		46	54	0	0	0	0	0	0	0	0	0	0	1	1>2	2	2
Germany	Mittelfranken	Nürnberger Land	DE	DE25	DE259	170972	214	49817	29.1375	86884	50.8177	22988	26044	29972	42151	4	83309	84041	790.02									26	44	25.7352	713	417.027		46	54	0	0	0	0	0	0	0	0	0	0	1	1>2	2	2
Germany	Mittelfranken	Neustadt a. d. Aisch-Bad Windsheim	DE	DE25	DE25A	100098	79	27953	27.9256	51337	51.2867	13604	16553	17491	24497	3	45683	45895	1252.6									55	6	5.99413	273	272.733		46	54	0	0	0	0	0	0	0	0	0	0	1	1>2	2	2
Germany	Mittelfranken	Roth	DE	DE25	DE25B	126796	142	35051	27.6436	64607	50.9535	17267	20725	22114	31639	3	58374	57907	884.95									10	7	5.52068	330	260.261		46	54	0	0	0	0	0	0	0	0	0	0	1	1>2	2	2
Germany	Mittelfranken	Weißenburg-Gunzenhausen	DE	DE25	DE25C	94742	98	27122	28.6272	48513	51.2054	12859	15733	16302	22726	3	44518	44676	959.96									16	25	26.3875	405	427.477		46	54	0	0	0	0	0	0	0	0	0	0	1	1>2	2	2
Germany	Unterfranken	-	DE	DE26	-	1317865		376786	28.5906	670258	50.8594	171104	225982	230731	313262		643369	658728		2			80.28			31.09	448.21	550	192	14.569	4043	306.784		46	54	0	0	0	0	0	0	0	0	0	0	1	1>2	2	2
Germany	Unterfranken	Aschaffenburg, Kreisfreie Stadt	DE	DE26	DE261	70248	1126	19085	27.168	34876	49.647	9379	12084	13817	15883	4	37145	37840	61.68									65	1	1.42353	151	214.953		46	54	0	0	0	0	0	0	0	0	0	0	1	1>2	2	2
Germany	Unterfranken	Schweinfurt, Kreisfreie Stadt	DE	DE26	DE262	53546	1502	16259	30.3645	27115	50.6387	7185	9640	9549	10913	3	28839	28872	35.25									47	18	33.616	208	388.451		46	54	0	0	0	0	0	0	0	0	0	0	1	1>2	2	2
Germany	Unterfranken	Würzburg, Kreisfreie Stadt	DE	DE26	DE263	127300	1454	32353	25.4148	61863	48.5962	13479	32994	24978	23496	2	75715	78511	86.59									157	52	40.8484	537	421.838		46	54	0	0	0	0	0	0	0	0	0	0	1	1>2	2	2
Germany	Unterfranken	Aschaffenburg, Landkreis	DE	DE26	DE264	174487	250	49728	28.4995	89011	51.013	23126	27574	29978	44081	1	81722	83146	690.54									9	42	24.0706	630	361.058		46	54	0	0	0	0	0	0	0	0	0	0	1	1>2	2	2
Germany	Unterfranken	Bad Kissingen	DE	DE26	DE265	103456	91	32904	31.8048	52803	51.0391	12960	15819	16657	25116	1	50638	52349	1122.76									51	18	17.3987	279	269.68		46	54	0	0	0	0	0	0	0	0	0	0	1	1>2	2	2
Germany	Unterfranken	Rhön-Grabfeld	DE	DE26	DE266	79878	78	23496	29.4149	40896	51.1981	10722	12858	13174	19628	0	36966	39146	1008.73									163	8	10.0153	213	266.657		46	54	0	0	0	0	0	0	0	0	0	0	1	1>2	2	2
Germany	Unterfranken	Haßberge	DE	DE26	DE267	84731	89	23833	28.1278	43549	51.3968	11353	13847	14592	21106	1	38696	39290	944.61									11	6	7.08123	185	218.338		46	54	0	0	0	0	0	0	0	0	0	0	1	1>2	2	2
Germany	Unterfranken	Kitzingen	DE	DE26	DE268	90895	133	25016	27.5219	46832	51.5232	12184	15338	16223	22134	3	42366	42350	675.82									10	4	4.40068	227	249.739		46	54	0	0	0	0	0	0	0	0	0	0	1	1>2	2	2
Germany	Unterfranken	Miltenberg	DE	DE26	DE269	128756	180	36315	28.2045	65865	51.1549	17277	21090	22152	31922	1	59936	61657	706.94									10	5	3.88331	359	278.822		46	54	0	0	0	0	0	0	0	0	0	0	1	1>2	2	2
Germany	Unterfranken	Main-Spessart	DE	DE26	DE26A	126712	96	38271	30.2031	65182	51.4411	15941	19923	20874	31703	0	60611	62236	1305.1									9	6	4.73515	186	146.79		46	54	0	0	0	0	0	0	0	0	0	0	1	1>2	2	2
Germany	Unterfranken	Schweinfurt, Landkreis	DE	DE26	DE26B	115733	138	33477	28.9261	59580	51.4806	15351	18858	19764	28283	2	53681	54831	831.34									6	25	21.6014	580	501.154		46	54	0	0	0	0	0	0	0	0	0	0	1	1>2	2	2
Germany	Unterfranken	Würzburg, Landkreis	DE	DE26	DE26C	162123	168	46049	28.4037	82686	51.002	22147	25957	28973	38997	2	77054	78500	956.65									12	7	4.31771	488	301.006		46	54	0	0	0	0	0	0	0	0	0	0	1	1>2	2	2
Germany	Schwaben	-	DE	DE27	-	1888009		510103	27.018	960831	50.8912	261181	330890	349430	436405		909581	910123		2.4			76.64			26	392.47	509	212	11.2288	5227	276.852		46	54	0	0	0	0	0	0	0	0	0	0	1	1>2	2	2
Germany	Schwaben	Augsburg, Kreisfreie Stadt	DE	DE27	DE271	295834	2016	74274	25.1066	147970	50.0179	38165	60845	62547	60003	7	157633	155061	145.32									157	16	5.40844	768	259.605		46	54	0	0	0	0	0	0	0	0	0	0	1	1>2	2	2
Germany	Schwaben	Kaufbeuren, Kreisfreie Stadt	DE	DE27	DE272	43818	1093	12952	29.5586	22247	50.7714	5933	7346	7843	9744	5	22735	22457	39.72									30	5	11.4108	131	298.964		46	54	0	0	0	0	0	0	0	0	0	0	1	1>2	2	2
Germany	Schwaben	Kempten (Allgäu), Kreisfreie Stadt	DE	DE27	DE273	68847	1089	19544	28.3876	34967	50.7894	8893	13389	12945	14076	6	36109	35414	62.67									44	10	14.525	146	212.064		46	54	0	0	0	0	0	0	0	0	0	0	1	1>2	2	2
Germany	Schwaben	Memmingen, Kreisfreie Stadt	DE	DE27	DE274	43791	625	12288	28.0606	22227	50.757	6043	7597	8149	9714	5	22284	21943	69.37									30	0	0	83	189.537		46	54	0	0	0	0	0	0	0	0	0	0	1	1>2	2	2
Germany	Schwaben	Aichach-Friedberg	DE	DE27	DE275	133721	171	34942	26.1305	68144	50.9598	19731	21878	24340	32830	4	60218	59624	772.21									26	20	14.9565	445	332.782		46	54	0	0	0	0	0	0	0	0	0	0	1	1>2	2	2
Germany	Schwaben	Augsburg, Landkreis	DE	DE27	DE276	252309	236	68159	27.0141	128135	50.785	36304	41186	45466	61194	5	117189	115609	1059.56									12	11	4.35973	591	234.237		46	54	0	0	0	0	0	0	0	0	0	0	1	1>2	2	2
Germany	Schwaben	Dillingen a.d. Donau	DE	DE27	DE277	95595	121	25706	26.8905	48909	51.1627	13302	16600	16905	23082	3	42808	42398	783.78									24	29	30.3363	336	351.483		46	54	0	0	0	0	0	0	0	0	0	0	1	1>2	2	2
Germany	Schwaben	Günzburg	DE	DE27	DE278	125345	164	32727	26.1095	64486	51.4468	17546	22087	22798	30187	4	57037	56758	754.69									62	4	3.19119	316	252.104		46	54	0	0	0	0	0	0	0	0	0	0	1	1>2	2	2
Germany	Schwaben	Neu-Ulm	DE	DE27	DE279	173719	337	46351	26.6816	88058	50.6899	24452	30276	32958	39682	4	83157	83296	510.44									28	26	14.9667	592	340.78		46	54	0	0	0	0	0	0	0	0	0	0	1	1>2	2	2
Germany	Schwaben	Lindau (Bodensee)	DE	DE27	DE27A	81357	252	23595	29.0018	41333	50.8045	10866	13152	14103	19641	3	40525	41914	320.03									16	8	9.8332	267	328.183		46	54	0	0	0	0	0	0	0	0	0	0	1	1>2	2	2
Germany	Schwaben	Ostallgäu	DE	DE27	DE27B	140346	101	38882	27.7044	71645	51.0488	20182	23555	24574	33153	4	65922	66915	1381.03									26	39	27.7885	588	418.965		46	54	0	0	0	0	0	0	0	0	0	0	1	1>2	2	2
Germany	Schwaben	Unterallgäu	DE	DE27	DE27C	143825	117	39656	27.5724	74203	51.5926	20199	24790	25187	33993	5	65941	65718	1217.22									18	14	9.73405	328	228.055		46	54	0	0	0	0	0	0	0	0	0	0	1	1>2	2	2
Germany	Schwaben	Donau-Ries	DE	DE27	DE27D	133951	105	35360	26.3977	69440	51.8399	18871	23201	24871	31648	3	60212	60259	1260.51									16	23	17.1705	402	300.11		46	54	0	0	0	0	0	0	0	0	0	0	1	1>2	2	2
Germany	Schwaben	Oberallgäu	DE	DE27	DE27E	155551	102	45667	29.3582	79067	50.8303	20694	24988	26744	37458	3	77811	82757	1513.71									20	7	4.50013	234	150.433		46	54	0	0	0	0	0	0	0	0	0	0	1	1>2	2	2
Germany	Berlin	Berlin	DE	DE30	DE300	3663796	4126	908634	24.8003	1833128	50.0336	514064	647026	829388	764684	7	2065652	1979072	877.47	6.1			82.86			27.81	313.97	1279	226	6.16847	11338	309.46		46	54	0	0	0	0	0	0	0	0	0	0	1	1>2	2	2
Germany	Brandenburg	-	DE	DE40	-	2496908		803211	32.1682	1281764	51.334	326182	296938	443500	627077		1264294	1318401		4.1			86.3			32.59	496.26	932	169	6.76837	3885	155.592		46	54	0	0	0	0	0	0	0	0	0	0	1	1>2	2	2
Germany	Brandenburg	Brandenburg an der Havel, Kreisfreie Stadt	DE	DE40	DE401	71583	314	25014	34.9441	37167	51.9215	8529	9229	12942	15869	1	40801	43339	225.48									58	1	1.39698	70	97.7886		46	54	0	0	0	0	0	0	0	0	0	0	1	1>2	2	2
Germany	Brandenburg	Cottbus, Kreisfreie Stadt	DE	DE40	DE402	100694	612	32531	32.3068	51589	51.2334	12310	15506	18237	22110	1	56386	57699	162.62									105	0	0	45	44.6899		46	54	0	0	0	0	0	0	0	0	0	0	1	1>2	2	2
Germany	Brandenburg	Frankfurt (Oder), Kreisfreie Stadt	DE	DE40	DE403	57823	392	19405	33.5593	29179	50.4626	6998	8525	9980	12915	0	32508	33396	145.72									15	0	0	53	91.659		46	54	0	0	0	0	0	0	0	0	0	0	1	1>2	2	2
Germany	Brandenburg	Potsdam, Kreisfreie Stadt	DE	DE40	DE404	177634	947	44912	25.2834	87838	49.4489	26973	29426	40318	36005	10	97647	94917	185.39									83	51	28.7107	676	380.558		46	54	0	0	0	0	0	0	0	0	0	0	1	1>2	2	2
Germany	Brandenburg	Barnim	DE	DE40	DE405	180788	122	56977	31.5159	92959	51.4188	24430	20313	32785	46283	4	89183	91612	1460.73									73	29	16.0409	466	257.76		46	54	0	0	0	0	0	0	0	0	0	0	1	1>2	2	2
Germany	Brandenburg	Dahme-Spreewald	DE	DE40	DE406	167269	74	53052	31.7166	86320	51.6055	22129	19395	30312	42381	4	82001	84579	2244.93									61	8	4.78272	295	176.363		46	54	0	0	0	0	0	0	0	0	0	0	1	1>2	2	2
Germany	Brandenburg	Elbe-Elster	DE	DE40	DE407	102367	54	37357	36.4932	53467	52.2307	11885	10425	16462	26238	-4	51508	56540	1875.22									39	3	2.93063	93	90.8496		46	54	0	0	0	0	0	0	0	0	0	0	1	1>2	2	2
Germany	Brandenburg	Havelland	DE	DE40	DE408	160759	93	47691	29.6661	82172	51.115	22186	19989	28219	42674	4	77835	80236	1705.43									29	6	3.73229	213	132.496		46	54	0	0	0	0	0	0	0	0	0	0	1	1>2	2	2
Germany	Brandenburg	Märkisch-Oderland	DE	DE40	DE409	192573	89	61775	32.0787	99321	51.5758	25310	20071	34653	50764	3	95239	98534	2128.93									27	4	2.07713	238	123.589		46	54	0	0	0	0	0	0	0	0	0	0	1	1>2	2	2
Germany	Brandenburg	Oberhavel	DE	DE40	DE40A	209790	116	63406	30.2236	106966	50.9872	28794	24979	37453	55158	3	102340	103704	1780.66									66	9	4.29	364	173.507		46	54	0	0	0	0	0	0	0	0	0	0	1	1>2	2	2
Germany	Brandenburg	Oberspreewald-Lausitz	DE	DE40	DE40B	110024	90	40295	36.6238	57022	51.8269	12816	11570	18141	27202	-3	58268	63383	1207.11									14	2	1.81779	69	62.7136		46	54	0	0	0	0	0	0	0	0	0	0	1	1>2	2	2
Germany	Brandenburg	Oder-Spree	DE	DE40	DE40C	177169	79	61307	34.6037	91087	51.4125	22270	19008	30134	44450	0	88869	94636	2223.78									107	3	1.6933	177	99.9046		46	54	0	0	0	0	0	0	0	0	0	0	1	1>2	2	2
Germany	Brandenburg	Ostprignitz-Ruppin	DE	DE40	DE40D	98729	39	33491	33.9222	51303	51.9635	12147	11146	16854	25091	0	50559	54082	2492.74									76	0	0	105	106.352		46	54	0	0	0	0	0	0	0	0	0	0	1	1>2	2	2
Germany	Brandenburg	Potsdam-Mittelmark	DE	DE40	DE40E	213255	82	63867	29.9487	109119	51.1683	30601	24051	37653	57083	4	98418	100681	2558.12									81	38	17.819	622	291.67		46	54	0	0	0	0	0	0	0	0	0	0	1	1>2	2	2
Germany	Brandenburg	Prignitz	DE	DE40	DE40F	76461	36	27860	36.4369	40022	52.343	8715	8566	11725	19595	-2	40400	44784	2105.64									25	0	0	47	61.4692		46	54	0	0	0	0	0	0	0	0	0	0	1	1>2	2	2
Germany	Brandenburg	Spree-Neiße	DE	DE40	DE40G	113904	69	41658	36.5729	58964	51.7664	13220	10947	17703	30376	-4	57002	63273	1635.79									19	0	0	68	59.6994		46	54	0	0	0	0	0	0	0	0	0	0	1	1>2	2	2
Germany	Brandenburg	Teltow-Fläming	DE	DE40	DE40H	166890	79	49623	29.734	85877	51.4572	22625	20800	31165	42677	4	82623	85442	2076.93									18	13	7.78956	236	141.411		46	54	0	0	0	0	0	0	0	0	0	0	1	1>2	2	2
Germany	Brandenburg	Uckermark	DE	DE40	DE40I	119196	39	42990	36.0666	61392	51.5051	14244	12992	18764	30206	-2	62707	67564	3034.23									36	2	1.67791	48	40.2698		46	54	0	0	0	0	0	0	0	0	0	0	1	1>2	2	2
Germany	Bremen	-	DE	DE50	-	2530299		620157	24.5092	1264937	49.9916	352597	471486	548215	537844		1384282	1322972		4.3			107.55			11.64	434.47	1114	326	12.8839	8331	329.25		46	54	0	0	0	0	0	0	0	0	0	0	1	1>2	2	2
Germany	Bremen	Bremen, Kreisfreie Stadt	DE	DE50	DE501	567956	1748	153184	26.9711	287020	50.5356	75064	107166	110495	122047	4	308420	295273	320.99									174	53	9.33171	1750	308.122		46	54	0	0	0	0	0	0	0	0	0	0	1	1>2	2	2
Germany	Bremen	Bremerhaven, Kreisfreie Stadt	DE	DE50	DE502	113315	1505	32295	28.5002	57751	50.965	16522	20190	19902	24406	4	62067	64077	74.42									65	6	5.29497	252	222.389		46	54	0	0	0	0	0	0	0	0	0	0	1	1>2	2	2
Germany	Hamburg	Hamburg	DE	DE60	DE600	1849028	2498	434678	23.5085	920166	49.7648	261011	344130	417818	391391	6	1013795	963622	731.5									875	267	14.44	6329	342.288		46	54	0	0	0	0	0	0	0	0	0	0	1	1>2	2	2
Germany	Darmstadt	-	DE	DE71	-	3998752		1041210	26.0384	2012200	50.3207	571415	676500	789153	920474		1965924	1939214		3.1			78.05			25.89	366.34	1141	359	8.9778	10911	272.86		46	54	0	0	0	0	0	0	0	0	0	0	1	1>2	2	2
Germany	Darmstadt	Darmstadt, Kreisfreie Stadt	DE	DE71	DE711	159107	1304	35893	22.559	81639	51.3108	21800	37968	32419	31027	6	81229	79325	120.72									112	18	11.3131	351	220.606		46	54	0	0	0	0	0	0	0	0	0	0	1	1>2	2	2
Germany	Darmstadt	Frankfurt am Main, Kreisfreie Stadt	DE	DE71	DE712	753343	3037	156116	20.7231	374008	49.6464	109690	141245	189233	157059	7	397262	395865	245.27									308	69	9.15917	2688	356.81		46	54	0	0	0	0	0	0	0	0	0	0	1	1>2	2	2
Germany	Darmstadt	Offenbach am Main, Kreisfreie Stadt	DE	DE71	DE713	127346	2843	28243	22.1782	63457	49.8304	20003	24371	28059	26670	7	64619	61820	44.29									103	9	7.06736	469	368.288		46	54	0	0	0	0	0	0	0	0	0	0	1	1>2	2	2
Germany	Darmstadt	Wiesbaden, Kreisfreie Stadt	DE	DE71	DE714	280501	1375	72174	25.7304	136963	48.828	42016	48543	56182	61586	2	144989	143217	201.74									104	22	7.84311	868	309.446		46	54	0	0	0	0	0	0	0	0	0	0	1	1>2	2	2
Germany	Darmstadt	Bergstraße	DE	DE71	DE715	269495	375	78775	29.2306	137057	50.857	35662	41824	46302	66932	3	129116	126912	711.05									49	3	1.11319	534	198.148		46	54	0	0	0	0	0	0	0	0	0	0	1	1>2	2	2
Germany	Darmstadt	Darmstadt-Dieburg	DE	DE71	DE716	296824	451	81420	27.4304	150958	50.8577	41614	48568	52957	72265	4	138173	135831	650.84									29	21	7.0749	607	204.498		46	54	0	0	0	0	0	0	0	0	0	0	1	1>2	2	2
Germany	Darmstadt	Groß-Gerau	DE	DE71	DE717	273172	604	69293	25.3661	138881	50.8401	40659	46936	53633	62651	6	128386	125274	447.36									22	15	5.49105	827	302.74		46	54	0	0	0	0	0	0	0	0	0	0	1	1>2	2	2
Germany	Darmstadt	Hochtaunuskreis	DE	DE71	DE718	237223	493	68420	28.8421	118808	50.0828	35498	33932	41237	58136	4	114380	112945	475.89									29	6	2.52927	378	159.344		46	54	0	0	0	0	0	0	0	0	0	0	1	1>2	2	2
Germany	Darmstadt	Main-Kinzig-Kreis	DE	DE71	DE719	419916	301	118200	28.1485	212576	50.6235	57803	68152	75632	100129	4	200655	198376	1379.87									89	52	12.3834	1150	273.864		46	54	0	0	0	0	0	0	0	0	0	0	1	1>2	2	2
Germany	Darmstadt	Main-Taunus-Kreis	DE	DE71	DE71A	238271	1073	64873	27.2266	119719	50.2449	35857	35411	44960	57170	4	114975	113194	219.57									29	16	6.71504	576	241.742		46	54	0	0	0	0	0	0	0	0	0	0	1	1>2	2	2
Germany	Darmstadt	Odenwaldkreis	DE	DE71	DE71B	96693	155	29964	30.9888	49403	51.0926	12378	15203	15860	23288	1	45873	46598	616.56									126	63	65.1547	466	481.938		46	54	0	0	0	0	0	0	0	0	0	0	1	1>2	2	2
Germany	Darmstadt	Offenbach, Landkreis	DE	DE71	DE71C	353280	993	97399	27.5699	178441	50.5098	51227	56141	66465	82048	4	169846	165901	351.66									32	44	12.4547	1050	297.215		46	54	0	0	0	0	0	0	0	0	0	0	1	1>2	2	2
Germany	Darmstadt	Rheingau-Taunus-Kreis	DE	DE71	DE71D	187283	231	55572	29.6727	94992	50.7211	25017	28477	31350	46867	3	91993	91238	801.17									18	8	4.27161	432	230.667		46	54	0	0	0	0	0	0	0	0	0	0	1	1>2	2	2
Germany	Darmstadt	Wetteraukreis	DE	DE71	DE71E	306298	279	84868	27.7077	155298	50.7016	42191	49729	54864	74646	4	144428	142718	1087.2									91	13	4.24423	515	168.137		46	54	0	0	0	0	0	0	0	0	0	0	1	1>2	2	2
Germany	Gießen	-	DE	DE72	-	1047122		288420	27.5441	529320	50.55	138210	197897	181567	241028		504531	504032		3.6			89.78			38.9	446.99	561	41	3.91549	1688	161.204		46	54	0	0	0	0	0	0	0	0	0	0	1	1>2	2	2
Germany	Gießen	Gießen, Landkreis	DE	DE72	DE721	268280	314	68844	25.6612	134099	49.9847	34837	58752	48162	57685	6	132749	131669	843.83									247	4	1.49098	370	137.916		46	54	0	0	0	0	0	0	0	0	0	0	1	1>2	2	2
Germany	Gießen	Lahn-Dill-Kreis	DE	DE72	DE722	254272	239	73313	28.8325	128991	50.7295	34470	42149	43571	60769	1	122180	120438	1052.62									61	20	7.86559	447	175.796		46	54	0	0	0	0	0	0	0	0	0	0	1	1>2	2	2
Germany	Gießen	Limburg-Weilburg	DE	DE72	DE723	171971	233	48678	28.3059	87617	50.9487	23448	28328	29573	41944	1	81565	82373	729.04									59	7	4.07045	400	232.597		46	54	0	0	0	0	0	0	0	0	0	0	1	1>2	2	2
Germany	Gießen	Marburg-Biedenkopf	DE	DE72	DE724	246567	196	63673	25.8238	123545	50.1061	32468	52706	43283	54437	2	117802	117980	1246.1									157	4	1.62228	307	124.51		46	54	0	0	0	0	0	0	0	0	0	0	1	1>2	2	2
Germany	Gießen	Vogelsbergkreis	DE	DE72	DE725	106032	73	33912	31.9828	55068	51.9353	12987	15962	16978	26193	0	50235	51572	1440.19									37	6	5.65867	164	154.67		46	54	0	0	0	0	0	0	0	0	0	0	1	1>2	2	2
Germany	Kassel	-	DE	DE73	-	1219858		362837	29.7442	623861	51.1421	159834	204327	205735	287125		600722	607146		2.9			99.98			42.93	494.99	629	137	11.2308	3012	246.914		46	54	0	0	0	0	0	0	0	0	0	0	1	1>2	2	2
Germany	Kassel	Kassel, Kreisfreie Stadt	DE	DE73	DE731	201862	1894	52038	25.779	101262	50.164	26687	43107	38462	41568	4	110018	106857	105.35									211	9	4.45849	522	258.593		46	54	0	0	0	0	0	0	0	0	0	0	1	1>2	2	2
Germany	Kassel	Fulda	DE	DE73	DE732	222210	161	61297	27.5852	113179	50.9334	31036	39516	38709	51652	3	106069	107185	1363.25									94	14	6.30035	512	230.413		46	54	0	0	0	0	0	0	0	0	0	0	1	1>2	2	2
Germany	Kassel	Hersfeld-Rotenburg	DE	DE73	DE733	120889	110	37761	31.2361	62648	51.8227	15962	18640	19703	28823	1	57401	59223	1083.75									76	23	19.0257	347	287.04		46	54	0	0	0	0	0	0	0	0	0	0	1	1>2	2	2
Germany	Kassel	Kassel, Landkreis	DE	DE73	DE734	236435	183	75791	32.0557	120603	51.0089	30081	34697	38039	57827	1	115298	115798	1276.8									34	31	13.1114	513	216.973		46	54	0	0	0	0	0	0	0	0	0	0	1	1>2	2	2
Germany	Kassel	Schwalm-Eder-Kreis	DE	DE73	DE735	180628	118	54890	30.3884	93349	51.6802	23239	27959	30176	44364	1	85841	87533	1518.69									43	39	21.5913	642	355.427		46	54	0	0	0	0	0	0	0	0	0	0	1	1>2	2	2
Germany	Kassel	Waldeck-Frankenberg	DE	DE73	DE736	156957	85	47608	30.3319	80931	51.5625	20707	24785	25343	38514	0	75762	78518	1824.63									127	5	3.18559	230	146.537		46	54	0	0	0	0	0	0	0	0	0	0	1	1>2	2	2
Germany	Kassel	Werra-Meißner-Kreis	DE	DE73	DE737	100877	99	33452	33.1612	51889	51.4379	12122	15623	15303	24377	1	50333	52032	1010.48									44	16	15.8609	246	243.861		46	54	0	0	0	0	0	0	0	0	0	0	1	1>2	2	2
Germany	Mecklenburg-Vorpommern	-	DE	DE80	-	1602333		520740	32.4989	821503	51.2692	203896	206716	287014	383967		835184	899736		4.9			78.6			38.93	506.56	818	20	1.24818	1008	62.9083		46	54	0	0	0	0	0	0	0	0	0	0	1	1>2	2	2
Germany	Mecklenburg-Vorpommern	Rostock, Kreisfreie Stadt	DE	DE80	DE803	206950	1228	62127	30.0203	105436	50.9476	25017	38577	41208	40021	2	119825	121397	166.63									112	2	0.966417	144	69.582		46	54	0	0	0	0	0	0	0	0	0	0	1	1>2	2	2
Germany	Mecklenburg-Vorpommern	Schwerin, Kreisfreie Stadt	DE	DE80	DE804	94993	729	30693	32.3108	47530	50.0353	12646	14151	17766	19737	4	54748	58089	128.74									71	0	0	120	126.325		46	54	0	0	0	0	0	0	0	0	0	0	1	1>2	2	2
Germany	Mecklenburg-Vorpommern	Mecklenburgische Seenplatte	DE	DE80	DE80J	259789	47	88449	34.0465	133158	51.2562	32647	29946	44216	64531	-1	135718	148194	5420.45									91	3	1.15478	144	55.4296		46	54	0	0	0	0	0	0	0	0	0	0	1	1>2	2	2
Germany	Mecklenburg-Vorpommern	Landkreis Rostock	DE	DE80	DE80K	213902	62	68460	32.0053	110307	51.5689	29235	22861	38062	55284	2	104012	111252	3382.85									67	3	1.40251	85	39.7378		46	54	0	0	0	0	0	0	0	0	0	0	1	1>2	2	2
Germany	Mecklenburg-Vorpommern	Vorpommern-Rügen	DE	DE80	DE80L	224014	71	76644	34.2139	115225	51.4365	27530	25706	38768	55366	0	117588	130781	3110.22									75	2	0.892801	107	47.7649		46	54	0	0	0	0	0	0	0	0	0	0	1	1>2	2	2
Germany	Mecklenburg-Vorpommern	Nordwestmecklenburg	DE	DE80	DE80M	155941	74	48650	31.1977	80373	51.5406	20615	19517	28815	38344	0	77507	83376	2095.59									44	1	0.641268	99	63.4855		46	54	0	0	0	0	0	0	0	0	0	0	1	1>2	2	2
Germany	Mecklenburg-Vorpommern	Vorpommern-Greifswald	DE	DE80	DE80N	235790	62	78070	33.11	120412	51.0675	29115	31775	40977	55853	-1	123078	137458	3742.34									226	7	2.96874	166	70.4016		46	54	0	0	0	0	0	0	0	0	0	0	1	1>2	2	2
Germany	Mecklenburg-Vorpommern	Ludwigslust-Parchim	DE	DE80	DE80O	210954	44	67647	32.0672	109062	51.6994	27091	24183	37202	54831	0	102708	109189	4701.57									132	2	0.948074	143	67.7873		46	54	0	0	0	0	0	0	0	0	0	0	1	1>2	2	2
Germany	Braunschweig	-	DE	DE91	-	1593778		468967	29.4249	812985	51.0099	206438	272703	274875	370795		831434	839869		4			91.69			35.1	489.03	623	224	14.0547	3674	230.521		46	54	0	0	0	0	0	0	0	0	0	0	1	1>2	2	2
Germany	Braunschweig	Braunschweig, Kreisfreie Stadt	DE	DE91	DE911	246765	1283	66362	26.8928	125036	50.6701	30267	48815	49341	51980	0	140935	137600	190.09									150	18	7.29439	407	164.934		46	54	0	0	0	0	0	0	0	0	0	0	1	1>2	2	2
Germany	Braunschweig	Salzgitter, Kreisfreie Stadt	DE	DE91	DE912	105060	469	30973	29.4812	53820	51.2279	15363	17992	17705	23027	7	55449	56024	221.47									29	10	9.51837	222	211.308		46	54	0	0	0	0	0	0	0	0	0	0	1	1>2	2	2
Germany	Braunschweig	Wolfsburg, Kreisfreie Stadt	DE	DE91	DE913	123539	605	35454	28.6986	63300	51.2389	16952	20393	24240	26500	1	65368	65709	201.75									34	53	42.9014	425	344.021		46	54	0	0	0	0	0	0	0	0	0	0	1	1>2	2	2
Germany	Braunschweig	Gifhorn	DE	DE91	DE914	175075	112	47035	26.8656	89688	51.2283	25611	27741	30530	44158	2	80175	80387	1545.59									36	4	2.28474	206	117.664		46	54	0	0	0	0	0	0	0	0	0	0	1	1>2	2	2
Germany	Braunschweig	Göttingen	DE	DE91	DE91C	326799	186	95155	29.1173	165137	50.5317	40505	63172	54804	73163	1	173490	175504	1733.13									197	79	24.1739	1390	425.338		46	54	0	0	0	0	0	0	0	0	0	0	1	1>2	2	2
Germany	Braunschweig	Goslar	DE	DE91	DE916	137698	143	47562	34.5408	71191	51.7008	15123	21852	20551	32610	0	76652	81165	953.4									82	27	19.6081	281	204.07		46	54	0	0	0	0	0	0	0	0	0	0	1	1>2	2	2
Germany	Braunschweig	Helmstedt	DE	DE91	DE917	91866	136	28090	30.5771	47100	51.2703	11856	13567	15616	22737	2	46702	48455	666.92									34	2	2.17708	158	171.99		46	54	0	0	0	0	0	0	0	0	0	0	1	1>2	2	2
Germany	Braunschweig	Northeim	DE	DE91	DE918	133125	105	43796	32.8984	68264	51.2781	16362	19776	20225	32966	-1	67692	69823	1251.37									23	5	3.75587	169	126.948		46	54	0	0	0	0	0	0	0	0	0	0	1	1>2	2	2
Germany	Braunschweig	Peine	DE	DE91	DE91A	133439	249	37628	28.1987	67839	50.839	19117	20596	22715	33383	3	64246	63735	529.3									22	12	8.99287	198	148.382		46	54	0	0	0	0	0	0	0	0	0	0	1	1>2	2	2
Germany	Braunschweig	Wolfenbüttel	DE	DE91	DE91B	120412	166	36912	30.6548	61610	51.166	15282	18799	19148	30271	0	60725	61467	715.14									16	14	11.6267	218	181.045		46	54	0	0	0	0	0	0	0	0	0	0	1	1>2	2	2
Germany	Hannover	-	DE	DE92	-	2141927		617134	28.8121	1080881	50.463	287195	360693	376231	500674		1101737	1096584		4.1			90.52			28.27	481.59	736	182	8.49702	5127	239.364		46	54	0	0	0	0	0	0	0	0	0	0	1	1>2	2	2
Germany	Hannover	Diepholz	DE	DE92	DE922	215962	109	63140	29.2366	110515	51.1734	29261	34029	35232	54300	3	101940	100662	1964.11									17	27	12.5022	557	257.916		46	54	0	0	0	0	0	0	0	0	0	0	1	1>2	2	2
Germany	Hannover	Hameln-Pyrmont	DE	DE92	DE923	148357	186	48387	32.6152	74712	50.3596	19018	22210	22972	35770	0	78641	80599	786.44									75	7	4.71835	187	126.047		46	54	0	0	0	0	0	0	0	0	0	0	1	1>2	2	2
Germany	Hannover	Hildesheim	DE	DE92	DE925	276469	229	82961	30.0073	139267	50.3735	35060	47481	44772	66195	1	142251	142301	1191.67									92	9	3.25534	493	178.32		46	54	0	0	0	0	0	0	0	0	0	0	1	1>2	2	2
Germany	Hannover	Holzminden	DE	DE92	DE926	71264	103	23965	33.6285	36813	51.6572	8645	11089	10618	16947	-1	36274	38669	685.31									14	7	9.82263	119	166.985		46	54	0	0	0	0	0	0	0	0	0	0	1	1>2	2	2
Germany	Hannover	Nienburg (Weser)	DE	DE92	DE927	121526	87	35477	29.1929	62194	51.1775	16789	19553	19529	30178	1	57274	57565	1381.98									26	4	3.29148	105	86.4013		46	54	0	0	0	0	0	0	0	0	0	0	1	1>2	2	2
Germany	Hannover	Schaumburg	DE	DE92	DE928	157984	234	49617	31.4063	80224	50.7798	20171	24157	24822	39217	2	79825	80159	666.55									23	7	4.43083	224	141.787		46	54	0	0	0	0	0	0	0	0	0	0	1	1>2	2	2
Germany	Hannover	Region Hannover	DE	DE92	DE929	1150365	501	313587	27.2598	577156	50.1716	158251	202174	218286	258067	3	605532	596629	2266.92									489	121	10.5184	3442	299.209		46	54	0	0	0	0	0	0	0	0	0	0	1	1>2	2	2
Germany	Lüneburg	-	DE	DE93	-	1704782		501293	29.4051	866867	50.8491	236029	268672	284871	413917		831617	838631		2.5			84.33			31.16	460.7	398	73	4.28207	2716	159.317		46	54	0	0	0	0	0	0	0	0	0	0	1	1>2	2	2
Germany	Lüneburg	Celle	DE	DE93	DE931	178804	116	54144	30.2812	90745	50.7511	25293	28079	29808	41480	2	88628	89521	1529.65									41	15	8.38907	241	134.784		46	54	0	0	0	0	0	0	0	0	0	0	1	1>2	2	2
Germany	Lüneburg	Cuxhaven	DE	DE93	DE932	197945	96	64226	32.4464	100753	50.8995	26080	29024	30779	47836	1	98632	103953	2031.12									26	21	10.609	406	205.107		46	54	0	0	0	0	0	0	0	0	0	0	1	1>2	2	2
Germany	Lüneburg	Harburg	DE	DE93	DE933	251010	201	72181	28.7562	127398	50.7542	35603	36880	43049	63297	3	121746	120634	1231.49									40	13	5.17908	662	263.735		46	54	0	0	0	0	0	0	0	0	0	0	1	1>2	2	2
Germany	Lüneburg	Lüchow-Dannenberg	DE	DE93	DE934	48181	39	17125	35.5431	24799	51.4705	5869	6549	7033	11605	-1	24373	26471	1217.47									15	3	6.22652	38	78.8693		46	54	0	0	0	0	0	0	0	0	0	0	1	1>2	2	2
Germany	Lüneburg	Lüneburg, Landkreis	DE	DE93	DE935	182784	138	47716	26.1051	91173	49.8802	26067	32334	32991	43676	3	90019	89994	1307.49									59	0	0	210	114.89		46	54	0	0	0	0	0	0	0	0	0	0	1	1>2	2	2
Germany	Lüneburg	Osterholz	DE	DE93	DE936	112965	173	34145	30.2262	57400	50.8122	15377	16302	18299	28842	2	53427	52455	643.66									15	0	0	149	131.899		46	54	0	0	0	0	0	0	0	0	0	0	1	1>2	2	2
Germany	Lüneburg	Rotenburg (Wümme)	DE	DE93	DE937	163224	79	45365	27.7931	84074	51.5084	22509	27656	27457	40237	1	76362	76272	2046.75									38	2	1.22531	204	124.982		46	54	0	0	0	0	0	0	0	0	0	0	1	1>2	2	2
Germany	Lüneburg	Heidekreis	DE	DE93	DE938	138937	74	40627	29.2413	71419	51.4039	18948	22928	22904	33530	2	68116	68118	1855.27									34	2	1.4395	112	80.6121		46	54	0	0	0	0	0	0	0	0	0	0	1	1>2	2	2
Germany	Lüneburg	Stade	DE	DE93	DE939	201617	167	56151	27.8503	102836	51.0056	29015	33323	35427	47701	3	97444	98546	1193.17									33	9	4.46391	287	142.349		46	54	0	0	0	0	0	0	0	0	0	0	1	1>2	2	2
Germany	Lüneburg	Uelzen	DE	DE93	DE93A	92676	64	30003	32.3741	47198	50.928	11487	14084	14286	22816	0	47591	48468	1441.48									82	0	0	85	91.7174		46	54	0	0	0	0	0	0	0	0	0	0	1	1>2	2	2
Germany	Lüneburg	Verden	DE	DE93	DE93B	136639	173	39610	28.9888	69072	50.5507	19781	21513	22838	32897	3	65279	64199	778.4									15	8	5.85484	322	235.657		46	54	0	0	0	0	0	0	0	0	0	0	1	1>2	2	2
Germany	Weser-Ems	-	DE	DE94	-	2513134		679432	27.0352	1275740	50.7629	356412	453842	434631	588817		1195116	1202843		2.7			92.21			30.6	425.91	912	188	7.4807	5361	213.319		46	54	0	0	0	0	0	0	0	0	0	0	1	1>2	2	2
Germany	Weser-Ems	Delmenhorst, Kreisfreie Stadt	DE	DE94	DE941	77614	1244	22139	28.5245	39454	50.8336	11070	13452	13393	17560	5	39546	38861	61.65									22	4	5.15371	148	190.687		46	54	0	0	0	0	0	0	0	0	0	0	1	1>2	2	2
Germany	Weser-Ems	Emden, Kreisfreie Stadt	DE	DE94	DE942	50503	453	13768	27.2617	25842	51.1692	6945	9879	8811	11100	1	26307	26479	110.27									20	0	0	34	67.3227		46	54	0	0	0	0	0	0	0	0	0	0	1	1>2	2	2
Germany	Weser-Ems	Oldenburg, Kreisfreie Stadt	DE	DE94	DE943	166704	1622	41343	24.8002	80923	48.5429	21487	35639	31979	36256	4	91020	92257	101.54									159	2	1.19973	225	134.97		46	54	0	0	0	0	0	0	0	0	0	0	1	1>2	2	2
Germany	Weser-Ems	Osnabrück, Kreisfreie Stadt	DE	DE94	DE944	164110	1373	39550	24.0997	80522	49.0659	20616	39348	31384	33212	5	88762	87274	118.08									126	18	10.9683	636	387.545		46	54	0	0	0	0	0	0	0	0	0	0	1	1>2	2	2
Germany	Weser-Ems	Wilhelmshaven, Kreisfreie Stadt	DE	DE94	DE945	76326	721	25049	32.8184	39093	51.2185	9054	14393	11290	16540	1	43962	45708	104.67									40	1	1.31017	48	62.8881		46	54	0	0	0	0	0	0	0	0	0	0	1	1>2	2	2
Germany	Weser-Ems	Ammerland	DE	DE94	DE946	123183	169	36477	29.612	62178	50.4761	17345	19265	20281	29815	4	59214	58930	720.04									33	5	4.059	215	174.537		46	54	0	0	0	0	0	0	0	0	0	0	1	1>2	2	2
Germany	Weser-Ems	Aurich	DE	DE94	DE947	189641	146	56281	29.6777	96162	50.7074	25456	31548	30453	45903	1	92742	97834	1282.37									44	8	4.2185	186	98.0801		46	54	0	0	0	0	0	0	0	0	0	0	1	1>2	2	2
Germany	Weser-Ems	Cloppenburg	DE	DE94	DE948	167987	118	37402	22.2648	85652	50.9873	28093	33097	30911	38484	5	68760	67978	1401.4									36	0	0	304	180.966		46	54	0	0	0	0	0	0	0	0	0	0	1	1>2	2	2
Germany	Weser-Ems	Emsland	DE	DE94	DE949	323357	112	82191	25.418	167086	51.6723	48026	58323	59114	75703	3	140621	139758	2843.46									120	25	7.73139	585	180.915		46	54	0	0	0	0	0	0	0	0	0	0	1	1>2	2	2
Germany	Weser-Ems	Friesland	DE	DE94	DE94A	98496	158	32517	33.0135	50097	50.862	12637	14756	14586	24000	1	50409	52289	614.4									39	2	2.03054	55	55.8398		46	54	0	0	0	0	0	0	0	0	0	0	1	1>2	2	2
Germany	Weser-Ems	Grafschaft Bentheim	DE	DE94	DE94B	135523	138	36827	27.174	69319	51.1493	20055	23096	23106	32439	1	60889	61111	968.51									30	18	13.2819	283	208.821		46	54	0	0	0	0	0	0	0	0	0	0	1	1>2	2	2
Germany	Weser-Ems	Leer	DE	DE94	DE94C	168774	160	47134	27.9273	86215	51.0831	23745	29009	28580	40306	2	80125	81882	1045.15									42	6	3.55505	176	104.281		46	54	0	0	0	0	0	0	0	0	0	0	1	1>2	2	2
Germany	Weser-Ems	Oldenburg, Landkreis	DE	DE94	DE94D	129649	122	36045	27.802	66036	50.9344	18131	20677	21470	33326	3	59363	57577	1050.38									10	14	10.7984	412	317.781		46	54	0	0	0	0	0	0	0	0	0	0	1	1>2	2	2
Germany	Weser-Ems	Osnabrück, Landkreis	DE	DE94	DE94E	355275	168	96946	27.2876	180794	50.8885	51946	59597	60595	86191	1	161549	159247	2093.17									125	67	18.8586	1297	365.069		46	54	0	0	0	0	0	0	0	0	0	0	1	1>2	2	2
Germany	Weser-Ems	Vechta	DE	DE94	DE94F	140387	173	30742	21.898	71547	50.9641	22758	28217	26405	32265	5	59058	58345	803.14									41	13	9.26012	588	418.842		46	54	0	0	0	0	0	0	0	0	0	0	1	1>2	2	2
Germany	Weser-Ems	Wesermarsch	DE	DE94	DE94G	88991	107	27162	30.5222	46059	51.7569	11581	14495	13626	22127	0	44981	46286	822.14									17	5	5.61855	119	133.721		46	54	0	0	0	0	0	0	0	0	0	0	1	1>2	2	2
Germany	Weser-Ems	Wittmund	DE	DE94	DE94H	56614	86	17859	31.5452	28761	50.8019	7467	9051	8647	13590	0	27808	31027	651.23									8	0	0	50	88.3174		46	54	0	0	0	0	0	0	0	0	0	0	1	1>2	2	2
Germany	Düsseldorf	-	DE	DEA1	-	5197621		1462233	28.1327	2607300	50.1633	709396	867859	941756	1216377		2636776	2684659		4.3			92.16			27.22	377.65	2100	593	11.4091	17776	342.003		46	54	0	0	0	0	0	0	0	0	0	0	1	1>2	2	2
Germany	Düsseldorf	Düsseldorf, Kreisfreie Stadt	DE	DEA1	DEA11	619823	2855	154659	24.9521	305638	49.3105	84624	108299	137373	134868	4	345371	346207	214.6									292	47	7.58281	2674	431.413		46	54	0	0	0	0	0	0	0	0	0	0	1	1>2	2	2
Germany	Düsseldorf	Duisburg, Kreisfreie Stadt	DE	DEA1	DEA12	496963	2138	133248	26.8125	251380	50.5832	70242	90574	91660	111239	2	245030	257054	229.72									253	70	14.0856	2434	489.775		46	54	0	0	0	0	0	0	0	0	0	0	1	1>2	2	2
Germany	Düsseldorf	Essen, Kreisfreie Stadt	DE	DEA1	DEA13	583793	2779	163141	27.945	291033	49.8521	78832	104200	110056	127564	2	311220	315032	207.57									427	46	7.87951	1606	275.098		46	54	0	0	0	0	0	0	0	0	0	0	1	1>2	2	2
Germany	Düsseldorf	Krefeld, Kreisfreie Stadt	DE	DEA1	DEA14	226461	1646	64845	28.6341	113833	50.2661	30765	38143	39519	53189	2	117704	120298	135.96									99	26	11.481	837	369.6		46	54	0	0	0	0	0	0	0	0	0	0	1	1>2	2	2
Germany	Düsseldorf	Mönchengladbach, Kreisfreie Stadt	DE	DEA1	DEA15	262223	1540	72198	27.5331	132038	50.3533	35751	46630	46896	60748	3	134768	137800	168.26									99	50	19.0677	976	372.202		46	54	0	0	0	0	0	0	0	0	0	0	1	1>2	2	2
Germany	Düsseldorf	Mülheim an der Ruhr,Kreisfreie Stadt	DE	DEA1	DEA16	170959	1876	52109	30.4804	85459	49.988	22754	26960	29082	40054	3	88442	90772	90.07									55	14	8.1891	465	271.995		46	54	0	0	0	0	0	0	0	0	0	0	1	1>2	2	2
Germany	Düsseldorf	Oberhausen, Kreisfreie Stadt	DE	DEA1	DEA17	210906	2740	60804	28.8299	106491	50.4922	27742	35040	38119	49201	1	109229	110278	76.07									93	13	6.16388	515	244.185		46	54	0	0	0	0	0	0	0	0	0	0	1	1>2	2	2
Germany	Düsseldorf	Remscheid, Kreisfreie Stadt	DE	DEA1	DEA18	110117	1479	31821	28.8974	55897	50.7615	15215	17932	18750	26399	1	56153	59013	73.58									36	18	16.3462	354	321.476		46	54	0	0	0	0	0	0	0	0	0	0	1	1>2	2	2
Germany	Düsseldorf	Solingen, Kreisfreie Stadt	DE	DEA1	DEA19	158829	1776	44230	27.8476	79393	49.9865	22011	26361	27691	38536	2	83329	82713	88.37									86	13	8.1849	475	299.064		46	54	0	0	0	0	0	0	0	0	0	0	1	1>2	2	2
Germany	Düsseldorf	Wuppertal, Kreisfreie Stadt	DE	DEA1	DEA1A	353948	2105	95935	27.1043	177840	50.2447	50324	63705	64008	79976	3	186033	192994	166.16									162	86	24.2974	1419	400.906		46	54	0	0	0	0	0	0	0	0	0	0	1	1>2	2	2
Germany	Düsseldorf	Kleve	DE	DEA1	DEA1B	311414	253	85249	27.3748	158652	50.9457	42585	53880	53419	76281	3	143070	145393	1216.57									76	37	11.8813	1040	333.961		46	54	0	0	0	0	0	0	0	0	0	0	1	1>2	2	2
Germany	Düsseldorf	Mettmann	DE	DEA1	DEA1C	484751	1192	148360	30.6054	243014	50.1317	66303	71483	80765	117840	2	241256	245718	401.82									56	83	17.1222	1715	353.79		46	54	0	0	0	0	0	0	0	0	0	0	1	1>2	2	2
Germany	Düsseldorf	Rhein-Kreis Neuss	DE	DEA1	DEA1D	450129	782	129121	28.6853	225243	50.0397	63920	67521	79969	109598	2	214307	217275	568.87									115	24	5.3318	1155	256.593		46	54	0	0	0	0	0	0	0	0	0	0	1	1>2	2	2
Germany	Düsseldorf	Viersen	DE	DEA1	DEA1E	298193	530	86310	28.9443	150036	50.3151	39231	46747	48960	76945	1	141979	142957	555.86									44	37	12.4081	912	305.842		46	54	0	0	0	0	0	0	0	0	0	0	1	1>2	2	2
Germany	Düsseldorf	Wesel	DE	DEA1	DEA1F	459112	441	140203	30.5379	231353	50.3914	59097	70384	75489	113939	0	218885	221155	1028.95									207	29	6.31654	1199	261.156		46	54	0	0	0	0	0	0	0	0	0	0	1	1>2	2	2
Germany	Köln	-	DE	DEA2	-	4463086		1178332	26.4017	2238146	50.1479	618284	802422	833723	1030325		2193243	2216351		3.7			79.38			25.34	351.78	1614	565	12.6594	15735	352.559		46	54	0	0	0	0	0	0	0	0	0	0	1	1>2	2	2
Germany	Köln	Bonn, Kreisfreie Stadt	DE	DEA2	DEA22	327239	2323	76639	23.4199	158766	48.5168	47874	68102	66290	68334	5	171094	173795	139.27									292	9	2.75028	1030	314.755		46	54	0	0	0	0	0	0	0	0	0	0	1	1>2	2	2
Germany	Köln	Köln, Kreisfreie Stadt	DE	DEA2	DEA23	1087616	2689	247929	22.7956	536977	49.3719	148828	213541	245578	231740	5	569943	565856	399.75									489	115	10.5736	3692	339.458		46	54	0	0	0	0	0	0	0	0	0	0	1	1>2	2	2
Germany	Köln	Leverkusen, Kreisfreie Stadt	DE	DEA2	DEA24	163911	2081	45841	27.967	82266	50.1894	23322	26498	29491	38759	2	82429	82357	77.84									106	7	4.27061	424	258.677		46	54	0	0	0	0	0	0	0	0	0	0	1	1>2	2	2
Germany	Köln	Düren	DE	DEA2	DEA26	262616	279	74478	28.36	133429	50.8076	35823	44675	44405	63235	2	122432	124927	929.23									79	41	15.6121	885	336.994		46	54	0	0	0	0	0	0	0	0	0	0	1	1>2	2	2
Germany	Köln	Rhein-Erft-Kreis	DE	DEA2	DEA27	468033	665	131271	28.0474	235107	50.233	66220	74428	83100	113014	3	220234	222620	695.67									78	78	16.6655	1477	315.576		46	54	0	0	0	0	0	0	0	0	0	0	1	1>2	2	2
Germany	Köln	Euskirchen	DE	DEA2	DEA28	191868	154	55137	28.7369	97210	50.665	26199	30468	31866	48198	2	88902	91162	1232.94									32	27	14.0722	700	364.834		46	54	0	0	0	0	0	0	0	0	0	0	1	1>2	2	2
Germany	Köln	Heinsberg	DE	DEA2	DEA29	252907	403	70468	27.8632	128253	50.7115	34667	41363	43396	63013	2	115221	119772	619.82									36	92	36.377	2073	819.669		46	54	0	0	0	0	0	0	0	0	0	0	1	1>2	2	2
Germany	Köln	Oberbergischer Kreis	DE	DEA2	DEA2A	271968	296	76493	28.1257	137572	50.5839	38913	45273	45686	65603	1	125616	129730	906.9									79	18	6.61843	622	228.703		46	54	0	0	0	0	0	0	0	0	0	0	1	1>2	2	2
Germany	Köln	Rheinisch-Bergischer Kreis	DE	DEA2	DEA2B	282960	648	84935	30.0166	142171	50.2442	38874	41879	45926	71346	2	137504	139434	431.74									52	22	7.77495	629	222.293		46	54	0	0	0	0	0	0	0	0	0	0	1	1>2	2	2
Germany	Köln	Rhein-Sieg-Kreis	DE	DEA2	DEA2C	599791	521	168007	28.0109	301750	50.3092	86727	96654	102174	146229	3	276574	281367	1138.43									90	53	8.83641	1848	308.107		46	54	0	0	0	0	0	0	0	0	0	0	1	1>2	2	2
Germany	Köln	Städteregion Aachen	DE	DEA2	DEA2D	554177	784	147134	26.55	284645	51.3636	70837	119541	95811	120854	2	283294	285331	698.67									281	103	18.5861	2355	424.954		46	54	0	0	0	0	0	0	0	0	0	0	1	1>2	2	2
Germany	Münster	-	DE	DEA3	-	2618407		707272	27.0115	1318535	50.3564	365074	465846	458794	621421		1241114	1266994		3.6			91.89			23.78	359.47	1010	258	9.85332	8622	329.284		46	54	0	0	0	0	0	0	0	0	0	0	1	1>2	2	2
Germany	Münster	Bottrop, Kreisfreie Stadt	DE	DEA3	DEA31	116878	1163	34410	29.441	58565	50.1078	14921	18913	20251	28383	1	58864	59323	99.29									67	7	5.98915	308	263.523		46	54	0	0	0	0	0	0	0	0	0	0	1	1>2	2	2
Germany	Münster	Gelsenkirchen, Kreisfreie Stadt	DE	DEA3	DEA32	259569	2477	71109	27.395	132288	50.9645	37452	45812	46726	58470	1	134372	138840	103.57									125	20	7.70508	832	320.531		46	54	0	0	0	0	0	0	0	0	0	0	1	1>2	2	2
Germany	Münster	Münster, Kreisfreie Stadt	DE	DEA3	DEA33	315741	1043	70402	22.2974	152532	48.3092	39909	78994	63450	62986	5	163769	167261	299.25									269	13	4.1173	930	294.545		46	54	0	0	0	0	0	0	0	0	0	0	1	1>2	2	2
Germany	Münster	Borken	DE	DEA3	DEA34	368522	260	92907	25.2107	187256	50.8127	55494	66023	64126	89972	1	159023	161278	1401.87									78	38	10.3115	1260	341.906		46	54	0	0	0	0	0	0	0	0	0	0	1	1>2	2	2
Germany	Münster	Coesfeld	DE	DEA3	DEA35	219149	197	60501	27.6072	110784	50.5519	30750	35995	36739	55164	2	97413	97636	1097.1									51	25	11.4078	912	416.155		46	54	0	0	0	0	0	0	0	0	0	0	1	1>2	2	2
Germany	Münster	Recklinghausen	DE	DEA3	DEA36	614670	809	184077	29.9473	309413	50.3381	80416	96840	103821	149516	0	306681	316695	751.16									239	44	7.15831	1847	300.486		46	54	0	0	0	0	0	0	0	0	0	0	1	1>2	2	2
Germany	Münster	Steinfurt	DE	DEA3	DEA37	446668	249	117040	26.2029	227137	50.8514	66006	77395	76398	109829	3	196200	199217	1771.4									108	90	20.1492	1583	354.402		46	54	0	0	0	0	0	0	0	0	0	0	1	1>2	2	2
Germany	Münster	Warendorf	DE	DEA3	DEA38	277210	210	76826	27.714	140560	50.7052	40126	45874	47283	67101	2	124792	126744	1301.81									73	21	7.57548	950	342.7		46	54	0	0	0	0	0	0	0	0	0	0	1	1>2	2	2
Germany	Detmold	-	DE	DEA4	-	2051281		558425	27.2232	1036794	50.5437	295626	361610	359272	476348		965489	987302		3.3			84.66			30.23	404.78	820	131	6.38625	7012	341.835		46	54	0	0	0	0	0	0	0	0	0	0	1	1>2	2	2
Germany	Detmold	Bielefeld, Kreisfreie Stadt	DE	DEA4	DEA41	332630	1287	85849	25.8092	163774	49.2361	47419	65204	63409	70749	1	169002	171137	255.32									170	7	2.10444	743	223.371		46	54	0	0	0	0	0	0	0	0	0	0	1	1>2	2	2
Germany	Detmold	Gütersloh	DE	DEA4	DEA42	363546	376	93768	25.7926	185401	50.9979	53573	63440	65289	87476	3	163566	165121	956.18									39	20	5.50137	2849	783.67		46	54	0	0	0	0	0	0	0	0	0	0	1	1>2	2	2
Germany	Detmold	Herford	DE	DEA4	DEA43	250850	558	71972	28.6912	126856	50.5705	34975	40699	42794	60410	1	119265	121795	444.35									76	8	3.18916	554	220.849		46	54	0	0	0	0	0	0	0	0	0	0	1	1>2	2	2
Germany	Detmold	Höxter	DE	DEA4	DEA44	140520	117	41800	29.7467	72156	51.3493	19052	23085	22356	34227	-2	63900	67310	1185.31									48	18	12.8096	410	291.773		46	54	0	0	0	0	0	0	0	0	0	0	1	1>2	2	2
Germany	Detmold	Lippe	DE	DEA4	DEA45	347802	280	101411	29.1577	175984	50.5989	50963	58070	56593	80765	1	165698	172424	1229.54									77	31	8.91312	897	257.905		46	54	0	0	0	0	0	0	0	0	0	0	1	1>2	2	2
Germany	Detmold	Minden-Lübbecke	DE	DEA4	DEA46	310079	270	88955	28.6879	157484	50.7883	44517	51470	51092	74045	0	142599	146148	1136.75									267	13	4.19248	724	233.489		46	54	0	0	0	0	0	0	0	0	0	0	1	1>2	2	2
Germany	Detmold	Paderborn	DE	DEA4	DEA47	305854	246	74670	24.4136	155139	50.7232	45127	59642	57739	68676	3	141459	143367	1230.19									143	34	11.1164	835	273.006		46	54	0	0	0	0	0	0	0	0	0	0	1	1>2	2	2
Germany	Arnsberg	-	DE	DEA5	-	3572951		1018611	28.509	1804690	50.5098	477187	615960	623730	837463		1786100	1840551		4			95.14			31.29	411.73	1545	285	7.9766	9934	278.033		46	54	0	0	0	0	0	0	0	0	0	0	1	1>2	2	2
Germany	Arnsberg	Bochum, Kreisfreie Stadt	DE	DEA5	DEA51	364899	2508	104360	28.5997	182713	50.0722	44243	69301	67103	79892	1	195861	198527	143.76									224	28	7.67336	1050	287.751		46	54	0	0	0	0	0	0	0	0	0	0	1	1>2	2	2
Germany	Arnsberg	Dortmund, Kreisfreie Stadt	DE	DEA5	DEA52	587545	2096	157138	26.7448	294998	50.2086	79274	110199	111900	129034	2	314343	317139	276.96									291	20	3.40399	1645	279.979		46	54	0	0	0	0	0	0	0	0	0	0	1	1>2	2	2
Germany	Arnsberg	Hagen, Kreisfreie Stadt	DE	DEA5	DEA53	187032	1167	54341	29.0544	93926	50.2192	26342	31487	31816	43046	1	96287	102389	158.37									79	14	7.48535	660	352.881		46	54	0	0	0	0	0	0	0	0	0	0	1	1>2	2	2
Germany	Arnsberg	Hamm, Kreisfreie Stadt	DE	DEA5	DEA54	179080	792	48880	27.2951	90019	50.2675	25848	31964	32477	39911	2	87368	86426	223.43									114	38	21.2196	704	393.12		46	54	0	0	0	0	0	0	0	0	0	0	1	1>2	2	2
Germany	Arnsberg	Herne, Kreisfreie Stadt	DE	DEA5	DEA55	156173	3042	44449	28.4614	78641	50.3551	20522	27360	27611	36231	1	79425	83627	50.74									65	6	3.84189	448	286.861		46	54	0	0	0	0	0	0	0	0	0	0	1	1>2	2	2
Germany	Arnsberg	Ennepe-Ruhr-Kreis	DE	DEA5	DEA56	323426	791	99609	30.7981	162587	50.2702	40812	50234	53161	79610	0	165781	171878	404.2									132	15	4.63785	741	229.11		46	54	0	0	0	0	0	0	0	0	0	0	1	1>2	2	2
Germany	Arnsberg	Hochsauerlandkreis	DE	DEA5	DEA57	260023	133	75404	28.999	133436	51.317	34768	43307	42650	63894	-1	123329	130246	1934.31									121	18	6.92246	824	316.895		46	54	0	0	0	0	0	0	0	0	0	0	1	1>2	2	2
Germany	Arnsberg	Märkischer Kreis	DE	DEA5	DEA58	409931	387	118400	28.8829	207806	50.6929	55857	67073	68235	100366	-2	197928	209813	1047.13									124	32	7.80619	928	226.38		46	54	0	0	0	0	0	0	0	0	0	0	1	1>2	2	2
Germany	Arnsberg	Olpe	DE	DEA5	DEA59	134259	189	36067	26.8637	68775	51.2256	18953	22532	23479	33228	-1	61075	62740	702.9									38	56	41.7104	752	560.111		46	54	0	0	0	0	0	0	0	0	0	0	1	1>2	2	2
Germany	Arnsberg	Siegen-Wittgenstein	DE	DEA5	DEA5A	277266	245	78577	28.3399	141326	50.9713	36952	50674	47401	63662	1	133058	137409	1118.25									143	8	2.88532	529	190.792		46	54	0	0	0	0	0	0	0	0	0	0	1	1>2	2	2
Germany	Arnsberg	Soest	DE	DEA5	DEA5B	301041	227	84138	27.949	153476	50.9818	41993	49841	51766	73303	2	140211	143361	1311.05									97	8	2.65745	491	163.101		46	54	0	0	0	0	0	0	0	0	0	0	1	1>2	2	2
Germany	Arnsberg	Unna	DE	DEA5	DEA5C	392276	723	117248	29.8892	196987	50.2164	51623	61988	66131	95286	0	191434	196996	536									117	42	10.7067	1162	296.22		46	54	0	0	0	0	0	0	0	0	0	0	1	1>2	2	2
Germany	Koblenz	-	DE	DEB1	-	1489388		443091	29.7499	758191	50.9062	196212	240959	249384	359742		707351	757598		2.8			93.82			34.85	487.34	498	98	6.57988	2990	200.754		46	54	0	0	0	0	0	0	0	0	0	0	1	1>2	2	2
Germany	Koblenz	Koblenz, Kreisfreie Stadt	DE	DEB1	DEB11	113871	1083	31469	27.6357	56799	49.8801	14032	23764	21721	22885	3	61693	61449	103.93									138	18	15.8074	327	287.167		46	54	0	0	0	0	0	0	0	0	0	0	1	1>2	2	2
Germany	Koblenz	Ahrweiler	DE	DEB1	DEB12	128750	164	40862	31.7375	65628	50.9732	16046	20089	20208	31545	2	63002	67878	777.11									19	3	2.3301	298	231.456		46	54	0	0	0	0	0	0	0	0	0	0	1	1>2	2	2
Germany	Koblenz	Altenkirchen (Westerwald)	DE	DEB1	DEB13	128193	200	37569	29.3066	65389	51.0082	17251	20991	20997	31385	0	58572	62434	634.16									16	11	8.58081	210	163.815		46	54	0	0	0	0	0	0	0	0	0	0	1	1>2	2	2
Germany	Koblenz	Bad Kreuznach	DE	DEB1	DEB14	157368	182	48007	30.5062	79450	50.4868	20992	24336	25969	38064	1	74029	78701	853.49									54	7	4.44817	285	181.104		46	54	0	0	0	0	0	0	0	0	0	0	1	1>2	2	2
Germany	Koblenz	Birkenfeld	DE	DEB1	DEB15	80278	103	25786	32.1209	41351	51.5098	9854	12543	12820	19275	0	38723	44277	767.56									23	3	3.73701	117	145.744		46	54	0	0	0	0	0	0	0	0	0	0	1	1>2	2	2
Germany	Koblenz	Cochem-Zell	DE	DEB1	DEB1C	61321	89	19474	31.7575	31865	51.9643	7509	9613	9525	15200	-1	28236	62810	683.9									13	1	1.63076	153	249.507		46	54	0	0	0	0	0	0	0	0	0	0	1	1>2	2	2
Germany	Koblenz	Mayen-Koblenz	DE	DEB1	DEB17	213371	261	62131	29.1188	108394	50.8007	28615	33735	36974	51916	2	101446	32704	807.52									46	16	7.49868	413	193.56		46	54	0	0	0	0	0	0	0	0	0	0	1	1>2	2	2
Germany	Koblenz	Neuwied	DE	DEB1	DEB18	181220	289	53331	29.4289	91845	50.6815	25062	29443	29435	43949	1	85177	107753	619.11									88	5	2.75908	312	172.166		46	54	0	0	0	0	0	0	0	0	0	0	1	1>2	2	2
Germany	Koblenz	Rhein-Hunsrück-Kreis	DE	DEB1	DEB1D	102517	104	30861	30.1033	52670	51.3768	13369	15936	17058	25293	1	47678	97673	978.93									14	6	5.85269	205	199.967		46	54	0	0	0	0	0	0	0	0	0	0	1	1>2	2	2
Germany	Koblenz	Rhein-Lahn-Kreis	DE	DEB1	DEB1A	121920	156	37437	30.7062	62419	51.1967	15771	18531	20170	30011	0	58100	89658	772.52									46	6	4.92126	192	157.48		46	54	0	0	0	0	0	0	0	0	0	0	1	1>2	2	2
Germany	Koblenz	Westerwaldkreis	DE	DEB1	DEB1B	200579	203	56164	28.0009	102381	51.0427	27711	31978	34507	50219	1	90695	52261	976.53									41	22	10.9682	478	238.31		46	54	0	0	0	0	0	0	0	0	0	0	1	1>2	2	2
Germany	Trier	-	DE	DEB2	-	529186		147248	27.8254	270016	51.0248	70070	92592	94461	124815		253164	279241		2.6			72.06			31.59	446.54	203	22	4.15733	1162	219.583		46	54	0	0	0	0	0	0	0	0	0	0	1	1>2	2	2
Germany	Trier	Trier, Kreisfreie Stadt	DE	DEB2	DEB21	109967	940	25662	23.3361	54747	49.7849	13119	27088	22261	21837	3	60675	62793	115.66									127	1	0.909364	167	151.864		46	54	0	0	0	0	0	0	0	0	0	0	1	1>2	2	2
Germany	Trier	Bernkastel-Wittlich	DE	DEB2	DEB22	111924	96	33776	30.1776	57707	51.5591	14798	17183	18936	27231	1	52198	59103	1153.75									24	2	1.78693	231	206.39		46	54	0	0	0	0	0	0	0	0	0	0	1	1>2	2	2
Germany	Trier	Eifelkreis Bitburg-Prüm	DE	DEB2	DEB23	98179	60	27342	27.8491	50652	51.5915	13628	16277	16964	23968	2	44319	51856	1608.2									15	5	5.09274	287	292.323		46	54	0	0	0	0	0	0	0	0	0	0	1	1>2	2	2
Germany	Trier	Vulkaneifel	DE	DEB2	DEB24	60458	66	19380	32.0553	31511	52.1205	7551	9326	9458	14743	-1	28539	32791	900.33									21	5	8.2702	136	224.95		46	54	0	0	0	0	0	0	0	0	0	0	1	1>2	2	2
Germany	Trier	Trier-Saarburg	DE	DEB2	DEB25	148658	135	41088	27.6393	75399	50.7198	20974	22718	26842	37036	3	67433	72698	1091.03									16	9	6.05416	341	229.386		46	54	0	0	0	0	0	0	0	0	0	0	1	1>2	2	2
Germany	Rheinhessen-Pfalz	-	DE	DEB3	-	2051849		577027	28.1223	1037440	50.5612	275409	352313	363690	483410		994798	1054176		3.5			80.24			32.42	424.37	749	125	6.09207	4981	242.757		46	54	0	0	0	0	0	0	0	0	0	0	1	1>2	2	2
Germany	Rheinhessen-Pfalz	Frankenthal	DE	DEB3	DEB31	48431	1102	14176	29.2705	24165	49.8957	6817	8064	8691	10683	2	23702	24541	43.49									22	2	4.12959	68	140.406		46	54	0	0	0	0	0	0	0	0	0	0	1	1>2	2	2
Germany	Rheinhessen-Pfalz	Kaiserslautern, Kreisfreie Stadt	DE	DEB3	DEB32	99711	714	26593	26.6701	51267	51.4156	12194	22647	17641	20636	3	59478	58550	138.07									169	6	6.01739	259	259.751		46	54	0	0	0	0	0	0	0	0	0	0	1	1>2	2	2
Germany	Rheinhessen-Pfalz	Landau in der Pfalz	DE	DEB3	DEB33	46410	560	11596	24.986	22295	48.0392	5823	10611	8105	10275	6	23491	24550	81.99									29	2	4.30942	71	152.984		46	54	0	0	0	0	0	0	0	0	0	0	1	1>2	2	2
Germany	Rheinhessen-Pfalz	Ludwigshafen am Rhein	DE	DEB3	DEB34	169181	2188	42399	25.0613	85819	50.7261	25887	30830	33312	36753	5	83105	85992	76.51									121	2	1.18217	518	306.181		46	54	0	0	0	0	0	0	0	0	0	0	1	1>2	2	2
Germany	Rheinhessen-Pfalz	Mainz	DE	DEB3	DEB35	216053	2213	49320	22.8277	106087	49.1023	27058	51249	46787	41639	6	114204	117329	96.54									113	27	12.4969	823	380.925		46	54	0	0	0	0	0	0	0	0	0	0	1	1>2	2	2
Germany	Rheinhessen-Pfalz	Neustadt an der Weinstraße	DE	DEB3	DEB36	53319	456	16740	31.3959	26974	50.5898	7021	8308	8644	12606	2	27072	28597	115.73									21	2	3.75101	139	260.695		46	54	0	0	0	0	0	0	0	0	0	0	1	1>2	2	2
Germany	Rheinhessen-Pfalz	Pirmasens	DE	DEB3	DEB37	40473	660	13303	32.8688	20663	51.0538	5099	6599	6263	9209	1	21640	24676	60.66									16	0	0	42	103.773		46	54	0	0	0	0	0	0	0	0	0	0	1	1>2	2	2
Germany	Rheinhessen-Pfalz	Speyer	DE	DEB3	DEB38	51002	1195	14785	28.9891	25530	50.0569	6778	8332	9049	12058	3	25521	25897	42.24									56	1	1.96071	142	278.42		46	54	0	0	0	0	0	0	0	0	0	0	1	1>2	2	2
Germany	Rheinhessen-Pfalz	Worms	DE	DEB3	DEB39	83200	766	22412	26.9375	41817	50.2608	12029	15114	15201	18444	4	41471	43216	107.44									46	8	9.61538	268	322.115		46	54	0	0	0	0	0	0	0	0	0	0	1	1>2	2	2
Germany	Rheinhessen-Pfalz	Zweibrücken	DE	DEB3	DEB3A	34138	484	10341	30.2918	17414	51.0106	4333	5880	6016	7568	0	17158	18372	69.83									14	1	2.92929	48	140.606		46	54	0	0	0	0	0	0	0	0	0	0	1	1>2	2	2
Germany	Rheinhessen-Pfalz	Alzey-Worms	DE	DEB3	DEB3B	128557	219	35243	27.4143	65433	50.898	17997	20445	22645	32227	3	57201	59617	581.03									8	11	8.55652	324	252.028		46	54	0	0	0	0	0	0	0	0	0	0	1	1>2	2	2
Germany	Rheinhessen-Pfalz	Bad Dürkheim	DE	DEB3	DEB3C	132557	223	41869	31.5857	67212	50.7042	16773	18909	20845	34161	1	62595	66628	587.7									10	12	9.05271	350	264.037		46	54	0	0	0	0	0	0	0	0	0	0	1	1>2	2	2
Germany	Rheinhessen-Pfalz	Donnersbergkreis	DE	DEB3	DEB3D	74798	116	21969	29.3711	38116	50.9586	10136	11468	12412	18813	-1	34024	36814	637.76									12	6	8.0216	156	208.562		46	54	0	0	0	0	0	0	0	0	0	0	1	1>2	2	2
Germany	Rheinhessen-Pfalz	Germersheim	DE	DEB3	DEB3E	128561	278	34304	26.6831	65465	50.9214	17901	21493	23460	31403	2	58391	60547	458.03									29	6	4.66705	286	222.462		46	54	0	0	0	0	0	0	0	0	0	0	1	1>2	2	2
Germany	Rheinhessen-Pfalz	Kaiserslautern, Landkreis	DE	DEB3	DEB3F	105436	165	30720	29.1362	53375	50.6231	14735	16682	17645	25654	1	48953	59711	632.54									14	1	0.948443	171	162.184		46	54	0	0	0	0	0	0	0	0	0	0	1	1>2	2	2
Germany	Rheinhessen-Pfalz	Kusel	DE	DEB3	DEB3G	70458	123	22466	31.8857	36294	51.5115	8672	10671	11105	17544	-1	32394	37428	566.85									19	1	1.41929	127	180.249		46	54	0	0	0	0	0	0	0	0	0	0	1	1>2	2	2
Germany	Rheinhessen-Pfalz	Südliche Weinstraße	DE	DEB3	DEB3H	110564	173	33676	30.4584	56320	50.9388	14240	16541	18003	28104	1	51041	55456	632.64									17	4	3.61781	176	159.184		46	54	0	0	0	0	0	0	0	0	0	0	1	1>2	2	2
Germany	Rheinhessen-Pfalz	Rhein-Pfalz-Kreis	DE	DEB3	DEB3I	153958	505	45782	29.7367	78300	50.858	21002	22710	26476	37988	3	71080	73531	301.46										5	3.24764	339	220.19		46	54	0	0	0	0	0	0	0	0	0	0	1	1>2	2	2
Germany	Rheinhessen-Pfalz	Mainz-Bingen	DE	DEB3	DEB3J	210062	347	57872	27.55	106051	50.4856	29973	32057	36882	53278	3	98017	103126	598.02									24	25	11.9012	533	253.735		46	54	0	0	0	0	0	0	0	0	0	0	1	1>2	2	2
Germany	Rheinhessen-Pfalz	Südwestpfalz	DE	DEB3	DEB3K	94980	100	31461	33.1238	48843	51.4245	10941	13703	14508	24367	-2	44260	49598	942.65									9	3	3.15856	141	148.452		46	54	0	0	0	0	0	0	0	0	0	0	1	1>2	2	2
Germany	Saarland	-	DE	DEC0	-	988684		307838	31.1361	502007	50.7753	119134	158669	165522	237521		496157	512071		3.6			76.16			50.37	455.83	306	175	17.7003	3141	317.695		46	54	0	0	0	0	0	0	0	0	0	0	1	1>2	2	2
Germany	Saarland	Regionalverband Saarbrücken	DE	DEC0	DEC01	328428	800	98237	29.9113	166171	50.5959	40173	57893	57308	74817	1	175686	177430	406.46									158	114	34.7108	1355	412.571		46	54	0	0	0	0	0	0	0	0	0	0	1	1>2	2	2
Germany	Saarland	Merzig-Wadern	DE	DEC0	DEC02	103667	187	31242	30.1369	52839	50.9699	12891	15835	17678	26021	1	48593	50929	549.64									20	2	1.92925	267	257.555		46	54	0	0	0	0	0	0	0	0	0	0	1	1>2	2	2
Germany	Saarland	Neunkirchen	DE	DEC0	DEC03	131933	529	42189	31.9776	67262	50.9819	15559	20069	21641	32475	-1	66252	69098	246.65									52	11	8.33757	304	230.42		46	54	0	0	0	0	0	0	0	0	0	0	1	1>2	2	2
Germany	Saarland	Saarlouis	DE	DEC0	DEC04	194932	425	61476	31.5372	98849	50.7095	23783	29984	32294	47395	-1	93383	97203	454.26									63	24	12.312	650	333.45		46	54	0	0	0	0	0	0	0	0	0	0	1	1>2	2	2
Germany	Saarland	Saarpfalz-Kreis	DE	DEC0	DEC05	142551	341	46367	32.5266	72123	50.5945	16777	22073	22692	34642	-1	70595	73483	413.72										18	12.6271	381	267.273		46	54	0	0	0	0	0	0	0	0	0	0	1	1>2	2	2
Germany	Saarland	St. Wendel	DE	DEC0	DEC06	87173	183	28327	32.4952	44763	51.3496	9951	12815	13909	22171	-2	41648	43928	471.16									13	6	6.88287	184	211.075		46	54	0	0	0	0	0	0	0	0	0	0	1	1>2	2	2
Germany	Dresden	-	DE	DED2	-	1595767		521422	32.6753	822505	51.5429	218805	214147	296556	344837		835946	896530		4.1			74.18			32.93	524.7	674	78	4.88793	2252	141.123		46	54	0	0	0	0	0	0	0	0	0	0	1	1>2	2	2
Germany	Dresden	Dresden	DE	DED2	DED21	554167	1692	150556	27.168	283291	51.1201	80510	103495	119692	99914	4	303086	307942	323.68									291	10	1.80451	698	125.955		46	54	0	0	0	0	0	0	0	0	0	0	1	1>2	2	2
Germany	Dresden	Bautzen	DE	DED2	DED2C	300674	126	105982	35.2481	155802	51.8176	40203	31338	51391	71760	-2	149490	162239	2366.59									68	22	7.31689	524	174.275		46	54	0	0	0	0	0	0	0	0	0	0	1	1>2	2	2
Germany	Dresden	Görlitz	DE	DED2	DED2D	254487	121	95342	37.4644	131665	51.7374	31814	27620	40176	59535	-3	133768	154125	2081.38									68	24	9.43074	352	138.317		46	54	0	0	0	0	0	0	0	0	0	0	1	1>2	2	2
Germany	Dresden	Meißen	DE	DED2	DED2E	241843	167	84481	34.9322	125164	51.7542	32483	25367	42110	57402	-1	124242	136002	1435.48									93	20	8.26983	262	108.335		46	54	0	0	0	0	0	0	0	0	0	0	1	1>2	2	2
Germany	Dresden	Sächsische Schweiz-Osterzgebirge	DE	DED2	DED2F	244596	148	85061	34.7761	126583	51.7519	33795	26327	43187	56226	-1	125360	136222	1632.99									154	2	0.817675	416	170.076		46	54	0	0	0	0	0	0	0	0	0	0	1	1>2	2	2
Germany	Chemnitz	-	DE	DED4	-	1434473		522763	36.4429	740198	51.6007	179128	169311	242890	320381		765766	863233		3.4			80.32			40.85	686.52	563	132	9.20199	2620	182.645		46	54	0	0	0	0	0	0	0	0	0	0	1	1>2	2	2
Germany	Chemnitz	Chemnitz	DE	DED4	DED41	246295	1118	84577	34.3397	126966	51.5504	31315	37097	45471	47835	2	138999	154282	217.8									209	6	2.4361	256	103.94		46	54	0	0	0	0	0	0	0	0	0	0	1	1>2	2	2
Germany	Chemnitz	Erzgebirgskreis	DE	DED4	DED42	337007	185	126205	37.4488	173401	51.4532	43086	35555	56659	75502	-4	174503	195139	1803.43									91	43	12.7594	587	174.18		46	54	0	0	0	0	0	0	0	0	0	0	1	1>2	2	2
Germany	Chemnitz	Mittelsachsen	DE	DED4	DED43	305989	145	109530	35.7954	159601	52.1591	38680	35539	51500	70740	-3	159046	179026	2090.59									58	9	2.94128	336	109.808		46	54	0	0	0	0	0	0	0	0	0	0	1	1>2	2	2
Germany	Chemnitz	Vogtlandkreis	DE	DED4	DED44	227758	161	85912	37.7207	117227	51.47	27142	24867	36931	52906	-3	122731	142305	1394.42									99	22	9.65938	532	233.581		46	54	0	0	0	0	0	0	0	0	0	0	1	1>2	2	2
Germany	Chemnitz	Zwickau	DE	DED4	DED45	317424	335	116539	36.714	163003	51.3518	38905	36253	52329	73398	-3	170487	192481	937.61									106	52	16.3819	909	286.368		46	54	0	0	0	0	0	0	0	0	0	0	1	1>2	2	2
Germany	Leipzig	-	DE	DED5	-	1043073		305042	29.2445	529530	50.7663	141080	165055	213666	218230		569087	596647		4.8			74.55			28.81	523.12	568	16	1.53393	1158	111.018		46	54	0	0	0	0	0	0	0	0	0	0	1	1>2	2	2
Germany	Leipzig	Leipzig, Kreisfreie Stadt	DE	DED5	DED51	588706	1978	150976	25.6454	295348	50.169	81791	116438	134391	105110	11	337120	343840	294.13									439	12	2.03837	743	126.209		46	54	0	0	0	0	0	0	0	0	0	0	1	1>2	2	2
Germany	Leipzig	Leipzig, Landkreis	DE	DED5	DED52	257275	156	87897	34.1646	131961	51.2918	33950	27024	44521	63883	0	131419	142944	1634.54									58	4	1.55476	215	83.5682		46	54	0	0	0	0	0	0	0	0	0	0	1	1>2	2	2
Germany	Leipzig	Nordsachsen	DE	DED5	DED53	197092	98	66169	33.5726	102221	51.8646	25339	21593	34754	49237	0	100548	109863	1997.37									71	0	0	200	101.475		46	54	0	0	0	0	0	0	0	0	0	0	1	1>2	2	2
Germany	Sachsen-Anhalt	-	DE	DEE0	-	2199762		749924	34.0911	1131317	51.4291	267900	282345	375210	524383		1170350	1272072		5.3			79.69			54.2	614.06	1056	66	3.00032	2248	102.193		46	54	0	0	0	0	0	0	0	0	0	0	1	1>2	2	2
Germany	Sachsen-Anhalt	Dessau-Roßlau	DE	DEE0	DEE01	81121	331	31451	38.7705	41890	51.6389	9054	9395	12654	18567	-3	45894	49898	242.49									52	2	2.46545	79	97.3854		46	54	0	0	0	0	0	0	0	0	0	0	1	1>2	2	2
Germany	Sachsen-Anhalt	Halle	DE	DEE0	DEE02	238636	1763	71838	30.1036	119224	49.9606	31633	44960	45043	45162	3	137697	144640	133.76									327	14	5.86668	404	169.295		46	54	0	0	0	0	0	0	0	0	0	0	1	1>2	2	2
Germany	Sachsen-Anhalt	Magdeburg	DE	DEE0	DEE03	237894	1182	72546	30.4951	121367	51.0173	30524	42707	44639	47478	3	138429	142178	198.96									225	5	2.10178	348	146.284		46	54	0	0	0	0	0	0	0	0	0	0	1	1>2	2	2
Germany	Sachsen-Anhalt	Altmarkkreis Salzwedel	DE	DEE0	DEE04	83438	36	26857	32.188	43251	51.8361	10780	9873	14232	21696	-3	40829	45044	2273.09									18	1	1.19849	45	53.9323		46	54	0	0	0	0	0	0	0	0	0	0	1	1>2	2	2
Germany	Sachsen-Anhalt	Anhalt-Bitterfeld	DE	DEE0	DEE05	159161	109	57217	35.9491	82110	51.5893	18179	17890	26119	39756	-5	84444	93232	1441.82									57	2	1.25659	91	57.1748		46	54	0	0	0	0	0	0	0	0	0	0	1	1>2	2	2
Germany	Sachsen-Anhalt	Jerichower Land	DE	DEE0	DEE06	89343	56	30329	33.9467	46464	52.0063	10989	9716	14994	23315	-3	45297	49839	1567.86									29	2	2.23856	61	68.2762		46	54	0	0	0	0	0	0	0	0	0	0	1	1>2	2	2
Germany	Sachsen-Anhalt	Börde	DE	DEE0	DEE07	170870	72	54045	31.6293	88231	51.6363	22215	19519	30929	44162	-1	83655	90586	2344.66									33	13	7.60812	197	115.292		46	54	0	0	0	0	0	0	0	0	0	0	1	1>2	2	2
Germany	Sachsen-Anhalt	Burgenlandkreis	DE	DEE0	DEE08	179776	127	64414	35.8301	93820	52.1872	20991	20043	29985	44343	-3	93924	104251	1401.4									64	3	1.66874	149	82.8809		46	54	0	0	0	0	0	0	0	0	0	0	1	1>2	2	2
Germany	Sachsen-Anhalt	Harz	DE	DEE0	DEE09	213223	101	76646	35.9464	109794	51.4926	24615	24737	34841	52384	-4	112468	125735	2082.13									70	5	2.34496	274	128.504		46	54	0	0	0	0	0	0	0	0	0	0	1	1>2	2	2
Germany	Sachsen-Anhalt	Mansfeld-Südharz	DE	DEE0	DEE0A	135870	93	51471	37.8825	70554	51.9276	15240	14217	21365	33577	-5	70427	77171	1437.08									28	2	1.472	75	55.1998		46	54	0	0	0	0	0	0	0	0	0	0	1	1>2	2	2
Germany	Sachsen-Anhalt	Saalekreis	DE	DEE0	DEE0B	183571	128	61669	33.5941	94636	51.5528	23327	20558	31991	46026	-2	92847	99941	1421.39									27	7	3.81324	158	86.0702		46	54	0	0	0	0	0	0	0	0	0	0	1	1>2	2	2
Germany	Sachsen-Anhalt	Salzlandkreis	DE	DEE0	DEE0C	189934	133	67846	35.7208	97514	51.341	22240	21759	30663	47426	-4	101177	113707	1414.4									50	1	0.526499	85	44.7524		46	54	0	0	0	0	0	0	0	0	0	0	1	1>2	2	2
Germany	Sachsen-Anhalt	Stendal	DE	DEE0	DEE0D	111724	46	37513	33.5765	57523	51.4867	13804	13520	17988	28899	-3	57755	64793	2403.96									24	6	5.37038	112	100.247		46	54	0	0	0	0	0	0	0	0	0	0	1	1>2	2	2
Germany	Sachsen-Anhalt	Wittenberg	DE	DEE0	DEE0E	125201	65	46082	36.8064	64939	51.8678	14309	13451	19767	31592	-3	65507	71057	1916.88									52	3	2.39615	170	135.782		46	54	0	0	0	0	0	0	0	0	0	0	1	1>2	2	2
Germany	Schleswig-Holstein	-	DE	DEF0	-	2890585		852939	29.5075	1462404	50.592	386107	469413	489359	692767		1462855	1483246		3.1			87.72			18.77	437.97	1046	161	5.56981	4047	140.006		46	54	0	0	0	0	0	0	0	0	0	0	1	1>2	2	2
Germany	Schleswig-Holstein	Flensburg, Kreisfreie Stadt	DE	DEF0	DEF01	88837	1795	23073	25.9723	45031	50.6895	11383	20885	15259	18237	6	53944	49936	48.94									55	3	3.37697	76	85.5499		46	54	0	0	0	0	0	0	0	0	0	0	1	1>2	2	2
Germany	Schleswig-Holstein	Kiel, Kreisfreie Stadt	DE	DEF0	DEF02	248814	2254	59533	23.9267	122822	49.363	30806	58467	49552	50456	3	141793	135502	109.15									229	11	4.42097	430	172.82		46	54	0	0	0	0	0	0	0	0	0	0	1	1>2	2	2
Germany	Schleswig-Holstein	Lübeck, Kreisfreie Stadt	DE	DEF0	DEF03	216362	1130	63756	29.4673	107641	49.7504	27328	38110	38810	48358	2	120311	117638	189.29									217	1	0.462188	225	103.992		46	54	0	0	0	0	0	0	0	0	0	0	1	1>2	2	2
Germany	Schleswig-Holstein	Neumünster, Kreisfreie Stadt	DE	DEF0	DEF04	79243	1108	22895	28.8921	40312	50.8714	10736	13982	13618	18012	3	41822	41747	70.67									25	3	3.78582	104	131.242		46	54	0	0	0	0	0	0	0	0	0	0	1	1>2	2	2
Germany	Schleswig-Holstein	Dithmarschen	DE	DEF0	DEF05	133008	93	42421	31.8936	68120	51.215	17115	21288	20201	31983	0	66353	69710	1412.08									54	5	3.75917	152	114.279		46	54	0	0	0	0	0	0	0	0	0	0	1	1>2	2	2
Germany	Schleswig-Holstein	Herzogtum Lauenburg	DE	DEF0	DEF06	196288	156	56741	28.907	99490	50.6857	27924	28977	33801	48845	4	94234	94305	1245.78									24	18	9.1702	310	157.931		46	54	0	0	0	0	0	0	0	0	0	0	1	1>2	2	2
Germany	Schleswig-Holstein	Nordfriesland	DE	DEF0	DEF07	165154	77	51088	30.9336	83777	50.7266	21208	27073	26080	39705	2	82615	98180	2126.48									39	2	1.21099	107	64.788		46	54	0	0	0	0	0	0	0	0	0	0	1	1>2	2	2
Germany	Schleswig-Holstein	Ostholstein	DE	DEF0	DEF08	199879	145	69839	34.9406	101149	50.6051	23478	27406	29827	49329	1	104140	113879	1366.49									52	0	0	94	47.0285		46	54	0	0	0	0	0	0	0	0	0	0	1	1>2	2	2
Germany	Schleswig-Holstein	Pinneberg	DE	DEF0	DEF09	313527	492	89238	28.4626	158475	50.5459	44044	47846	55372	77027	4	154347	153527	630.41									37	47	14.9907	743	236.981		46	54	0	0	0	0	0	0	0	0	0	0	1	1>2	2	2
Germany	Schleswig-Holstein	Plön	DE	DEF0	DEF0A	128407	119	42548	33.1353	65159	50.7441	16538	17806	19329	32186	1	62938	64742	1068.2									12	8	6.23019	153	119.152		46	54	0	0	0	0	0	0	0	0	0	0	1	1>2	2	2
Germany	Schleswig-Holstein	Rendsburg-Eckernförde	DE	DEF0	DEF0B	272653	125	82520	30.2656	138729	50.8812	37404	40857	43474	68398	2	132913	135449	2156.76									54	14	5.13473	328	120.299		46	54	0	0	0	0	0	0	0	0	0	0	1	1>2	2	2
Germany	Schleswig-Holstein	Schleswig-Flensburg	DE	DEF0	DEF0C	199244	98	61098	30.6649	102053	51.2201	27551	30432	31575	48588	2	95587	99078	2000.18									24	4	2.00759	177	88.8358		46	54	0	0	0	0	0	0	0	0	0	0	1	1>2	2	2
Germany	Schleswig-Holstein	Segeberg	DE	DEF0	DEF0D	274816	205	77719	28.2804	139699	50.8336	38484	41742	49361	67510	4	131731	129715	1326.73									120	7	2.54716	409	148.827		46	54	0	0	0	0	0	0	0	0	0	0	1	1>2	2	2
Germany	Schleswig-Holstein	Steinburg	DE	DEF0	DEF0E	131272	129	38698	29.4792	66985	51.0276	17418	20582	20706	33868	1	64800	65468	1004.24									49	3	2.28533	200	152.355		46	54	0	0	0	0	0	0	0	0	0	0	1	1>2	2	2
Germany	Schleswig-Holstein	Stormarn	DE	DEF0	DEF0F	243081	318	71772	29.526	122962	50.5848	34690	33960	42394	60265	4	115327	114370	755.28									55	35	14.3985	539	221.737		46	54	0	0	0	0	0	0	0	0	0	0	1	1>2	2	2
Germany	Thüringen	-	DE	DEG0	-	2139297		713201	33.3381	1102773	51.5484	270824	275870	380780	498622		1110190	1175237		4.1			99.86			51.02	544.92	911	187	8.74119	3635	169.916		46	54	0	0	0	0	0	0	0	0	0	0	1	1>2	2	2
Germany	Thüringen	Erfurt, Kreisfreie Stadt	DE	DEG0	DEG01	213704	793	61247	28.6597	106871	50.0089	28687	36616	43173	43981	4	116800	117444	266.47									86	2	0.935874	173	80.9531		46	54	0	0	0	0	0	0	0	0	0	0	1	1>2	2	2
Germany	Thüringen	Gera, Kreisfreie Stadt	DE	DEG0	DEG02	94238	620	34699	36.8206	48011	50.9465	11337	11587	15620	20995	-1	55602	61126	150.26									46	22	23.3451	272	288.631		46	54	0	0	0	0	0	0	0	0	0	0	1	1>2	2	2
Germany	Thüringen	Jena, Kreisfreie Stadt	DE	DEG0	DEG03	111185	970	29617	26.6376	56696	50.9925	14959	23919	23848	18842	3	62292	62877	113.26									132	3	2.69821	176	158.295		46	54	0	0	0	0	0	0	0	0	0	0	1	1>2	2	2
Germany	Thüringen	Suhl, Kreisfreie Stadt	DE	DEG0	DEG04	37181	263	15021	40.3997	19250	51.7738	3840	4210	5434	8676	-2	21073	21283	139.87									32	2	5.37909	30	80.6864		46	54	0	0	0	0	0	0	0	0	0	0	1	1>2	2	2
Germany	Thüringen	Weimar, Kreisfreie Stadt	DE	DEG0	DEG05	64152	761	18620	29.0248	32049	49.9579	8908	11016	12575	13033	1	34416	35239	83.37									16	0	0	104	162.115		46	54	0	0	0	0	0	0	0	0	0	0	1	1>2	2	2
Germany	Thüringen	Eichsfeld	DE	DEG0	DEG06	100188	106	31264	31.2053	52040	51.9423	14361	12455	19070	23038	-1	45687	46941	930.51									22	11	10.9794	170	169.681		46	54	0	0	0	0	0	0	0	0	0	0	1	1>2	2	2
Germany	Thüringen	Nordhausen	DE	DEG0	DEG07	84124	118	28529	33.913	43473	51.6773	10528	11162	14059	19846	-1	43416	45965	704.53									75	2	2.37744	74	87.9654		46	54	0	0	0	0	0	0	0	0	0	0	1	1>2	2	2
Germany	Thüringen	Unstrut-Hainich-Kreis	DE	DEG0	DEG09	102744	105	33686	32.7863	53038	51.6215	13856	12490	17971	24741	-1	50864	54122	966.7									35	3	2.91988	94	91.4895		46	54	0	0	0	0	0	0	0	0	0	0	1	1>2	2	2
Germany	Thüringen	Kyffhäuserkreis	DE	DEG0	DEG0A	75161	73	26700	35.5237	39104	52.027	9046	8411	12414	18590	-3	38123	41820	1024.3									9	0	0	62	82.4896		46	54	0	0	0	0	0	0	0	0	0	0	1	1>2	2	2
Germany	Thüringen	Schmalkalden-Meiningen	DE	DEG0	DEG0B	125313	100	43141	34.4266	65411	52.1981	15124	14584	21724	30740	-3	62529	64586	1235.43									52	5	3.99001	195	155.61		46	54	0	0	0	0	0	0	0	0	0	0	1	1>2	2	2
Germany	Thüringen	Gotha	DE	DEG0	DEG0C	134950	144	44256	32.7944	69870	51.7747	17351	16730	23984	32629	0	69412	71893	924.05									24	30	22.2305	337	249.722		46	54	0	0	0	0	0	0	0	0	0	0	1	1>2	2	2
Germany	Thüringen	Sömmerda	DE	DEG0	DEG0D	69630	86	22838	32.7991	36071	51.8038	9145	7822	12519	17306	-2	34057	35361	796.47									14	1	1.43616	54	77.5528		46	54	0	0	0	0	0	0	0	0	0	0	1	1>2	2	2
Germany	Thüringen	Hildburghausen	DE	DEG0	DEG0E	63529	68	20949	32.9755	33041	52.0093	7842	7317	11723	15698	-2	30182	32103	926.57									8	1	1.57408	90	141.668		46	54	0	0	0	0	0	0	0	0	0	0	1	1>2	2	2
Germany	Thüringen	Ilm-Kreis	DE	DEG0	DEG0F	106033	132	35285	33.2774	55436	52.2818	13242	14348	18658	24500	-1	56283	61070	794.77									17	6	5.65862	158	149.01		46	54	0	0	0	0	0	0	0	0	0	0	1	1>2	2	2
Germany	Thüringen	Weimarer Land	DE	DEG0	DEG0G	81859	102	26149	31.944	42031	51.3456	11432	9256	14818	20204	0	40675	42772	794.06									101	4	4.88645	87	106.28		46	54	0	0	0	0	0	0	0	0	0	0	1	1>2	2	2
Germany	Thüringen	Sonneberg	DE	DEG0	DEG0H	58081	126	20924	36.0256	30026	51.6968	6483	6495	9770	14409	-3	30352	31501	455.13									12	22	37.8781	312	537.181		46	54	0	0	0	0	0	0	0	0	0	0	1	1>2	2	2
Germany	Thüringen	Saalfeld-Rudolstadt	DE	DEG0	DEG0I	104225	103	38429	36.8712	54070	51.8781	12144	11165	17037	25450	-3	55150	61082	995.83									22	0	0	78	74.8381		46	54	0	0	0	0	0	0	0	0	0	0	1	1>2	2	2
Germany	Thüringen	Saale-Holzland-Kreis	DE	DEG0	DEG0J	82006	101	27879	33.9963	42582	51.9255	10382	9122	14269	20354	-2	40645	42855	804.66									8	3	3.65827	79	96.3344		46	54	0	0	0	0	0	0	0	0	0	0	1	1>2	2	2
Germany	Thüringen	Saale-Orla-Kreis	DE	DEG0	DEG0K	80768	70	28230	34.952	41865	51.8336	9995	8963	13687	19893	-3	40797	44600	1136.83									6	12	14.8574	164	203.051		46	54	0	0	0	0	0	0	0	0	0	0	1	1>2	2	2
Germany	Thüringen	Greiz	DE	DEG0	DEG0L	98349	116	37222	37.8469	51152	52.0107	11455	9587	15575	24510	-4	51178	57407	835.05									13	48	48.8058	687	698.533		46	54	0	0	0	0	0	0	0	0	0	0	1	1>2	2	2
Germany	Thüringen	Altenburger Land	DE	DEG0	DEG0M	89682	158	34636	38.6209	46476	51.8231	10124	9198	13841	21883	-4	49404	55952	562.11									60	4	4.4602	94	104.815		46	54	0	0	0	0	0	0	0	0	0	0	1	1>2	2	2
Germany	Thüringen	Eisenach, Kreisfreie Stadt	DE	DEG0	DEG0N	42667	410	13879	32.5287	21950	51.4449	5422	5807	7889	9670	3	23914	24463	102.79									44	4	9.37493	38	89.0618		46	54	0	0	0	0	0	0	0	0	0	0	1	1>2	2	2
Germany	Thüringen	Wartburgkreis	DE	DEG0	DEG0P	119528	94	40001	33.4658	62260	52.0882	15161	13610	21122	29634	-3	57339	62775	1250.89									77	2	1.67325	107	89.5188		46	54	0	0	0	0	0	0	0	0	0	0	1	1>2	2	2
Greece	-	-	EL	-	-	13516577	82.5	3791704	28.0523	6983074	51.663	4603047	4897727	7030347	6933751	-1.5	4059615	6244600	131694										297	2.1973	12452	92.1239		68	26	0	0	0	0	0	0	0	0	0	0	0	0	2	2
Greece	Attiki	Attiki	EL	EL30	-	3614226	945	951161	26.3171	1902447	52.6377	518327	548060	807404	789274	-3	1466133	1630648	3880.73	19.9	791.98		130.22			17.36	405.11		97	2.68384	4565	126.306		68	26	0	0	0	0	0	0	0	0	0	0	0	0	2	2
Greece	Voreio Aigaio	-	EL	EL41	-	205484		55688	27.1009	99422	48.3843	31905	39011	40387	38493		84197	174785		22.3	360.45		142.37			20.13	412.86		3	1.45997	207	100.738		68	26	0	0	0	0	0	0	0	0	0	0	0	0	2	2
Greece	Voreio Aigaio	Lesvos, Limnos	EL	EL41	EL411	105525	49	28944	27.4286	51645	48.941	16573	19839	20119	20050	6	42649	89526	2186.04															68	26	0	0	0	0	0	0	0	0	0	0	0	0	2	2
Greece	Voreio Aigaio	Ikaria, Samos	EL	EL41	EL412	45049	58	12259	27.2126	21268	47.2108	6991	8807	8873	8119	9	19610	41111	793.62															68	26	0	0	0	0	0	0	0	0	0	0	0	0	2	2
Greece	Voreio Aigaio	Chios	EL	EL41	EL413	54910	60	14485	26.3795	26509	48.2772	8341	10365	11395	10324	6	21938	44148	919.73															68	26	0	0	0	0	0	0	0	0	0	0	0	0	2	2
Greece	Notio Aigaio	-	EL	EL42	-	329435		77200	23.4341	165974	50.3814	54770	55073	75421	66971		127601	244672		16.9	346.91		78.31			17.44	311.78		0	0	424	128.705		68	26	0	0	0	0	0	0	0	0	0	0	0	0	2	2
Greece	Notio Aigaio	Kalymnos, Karpathos, Kos, Rodos	EL	EL42	EL421	207208	76	45903	22.1531	102866	49.6438	34648	37571	48143	40943	3	78010	124156	2783.79															68	26	0	0	0	0	0	0	0	0	0	0	0	0	2	2
Greece	Notio Aigaio	Andros, Thira, Kea, Milos, Mykonos, Naxos, Paros, Syros, Tinos	EL	EL42	EL422	122227	47	31297	25.6056	63108	51.6318	20122	17502	27278	26028	-1	49591	120516	2662.67															68	26	0	0	0	0	0	0	0	0	0	0	0	0	2	2
Greece	Kriti	-	EL	EL43	-	610860		148332	24.2825	312896	51.2222	100048	102845	135458	124177		243267	396916		13.4	622.81		137.2			13.59	349.15		1	0.163704	388	63.517		68	26	0	0	0	0	0	0	0	0	0	0	0	0	2	2
Greece	Kriti	Irakleio	EL	EL43	EL431	301510	114	70778	23.4745	155139	51.454	50909	51972	67273	60578	0	118860	184152	2711.3															68	26	0	0	0	0	0	0	0	0	0	0	0	0	2	2
Greece	Kriti	Lasithi	EL	EL43	EL432	71431	39	20765	29.07	36476	51.0647	10192	10093	15564	14817	-2	29374	61795	1872.35															68	26	0	0	0	0	0	0	0	0	0	0	0	0	2	2
Greece	Kriti	Rethymni	EL	EL43	EL433	84351	56	18978	22.4988	43528	51.6034	14068	17504	17952	15849	0	33335	54932	1534.01															68	26	0	0	0	0	0	0	0	0	0	0	0	0	2	2
Greece	Kriti	Chania	EL	EL43	EL434	153568	64	37811	24.6217	77753	50.631	24879	23276	34669	32933	0	61698	96037	2441															68	26	0	0	0	0	0	0	0	0	0	0	0	0	2	2
Greece	Anatoliki Makedonia, Thraki	-	EL	EL51	-	578813		166054	28.6887	291508	50.3631	81694	98340	115945	116780		229972	355410		16	496.96		103.02			27.87	563.54		29	5.01025	794	137.177		68	26	0	0	0	0	0	0	0	0	0	0	0	0	2	2
Greece	Anatoliki Makedonia, Thraki	Evros	EL	EL51	EL511	142066	33	42844	30.1578	69761	49.1046	19077	25321	28323	26501	-1	58217	88308	4266.61															68	26	0	0	0	0	0	0	0	0	0	0	0	0	2	2
Greece	Anatoliki Makedonia, Thraki	Xanthi	EL	EL51	EL512	107751	60	24125	22.3896	53659	49.7991	18118	20428	23808	21272	-2	39764	54616	1807.56															68	26	0	0	0	0	0	0	0	0	0	0	0	0	2	2
Greece	Anatoliki Makedonia, Thraki	Rodopi	EL	EL51	EL513	106971	42	29428	27.5103	53999	50.48	13945	20805	21926	20867	-2	43014	56734	2562.25															68	26	0	0	0	0	0	0	0	0	0	0	0	0	2	2
Greece	Anatoliki Makedonia, Thraki	Drama	EL	EL51	EL514	93227	27	29688	31.8449	48388	51.9034	12630	13257	17370	20282	-2	36371	59307	3489.34															68	26	0	0	0	0	0	0	0	0	0	0	0	0	2	2
Greece	Anatoliki Makedonia, Thraki	Thasos, Kavala	EL	EL51	EL515	128798	61	39969	31.0323	65701	51.0109	17924	18529	24518	27858	-3	52606	96445	2132.81															68	26	0	0	0	0	0	0	0	0	0	0	0	0	2	2
Greece	Kentriki Makedonia	-	EL	EL52	-	1806554		502426	27.8113	936972	51.8652	260036	285805	369481	388806		704723	1168752		20.7	625.16		111.48			21.38	426.09		49	2.71235	2333	129.141		68	26	0	0	0	0	0	0	0	0	0	0	0	0	2	2
Greece	Kentriki Makedonia	Imathia	EL	EL52	EL521	136240	80	40140	29.4627	69368	50.916	20665	20494	27100	27841	-2	50018	73046	1714.53															68	26	0	0	0	0	0	0	0	0	0	0	0	0	2	2
Greece	Kentriki Makedonia	Thessaloniki	EL	EL52	EL522	1064738	289	272800	25.6213	560063	52.601	156123	178041	224961	232813	-2	422945	644905	3705.6															68	26	0	0	0	0	0	0	0	0	0	0	0	0	2	2
Greece	Kentriki Makedonia	Kilkis	EL	EL52	EL523	77590	31	23933	30.8455	38167	49.1906	10966	12456	15131	15104	-1	30370	45768	2538.62															68	26	0	0	0	0	0	0	0	0	0	0	0	0	2	2
Greece	Kentriki Makedonia	Pella	EL	EL52	EL524	132623	53	40385	30.451	67352	50.7846	18249	18669	25766	29554	-3	49747	74618	2521.86															68	26	0	0	0	0	0	0	0	0	0	0	0	0	2	2
Greece	Kentriki Makedonia	Pieria	EL	EL52	EL525	126975	83	36208	28.5158	64526	50.8179	18867	19556	25223	27121	0	46275	79478	1534.16															68	26	0	0	0	0	0	0	0	0	0	0	0	0	2	2
Greece	Kentriki Makedonia	Serres	EL	EL52	EL526	161792	41	58009	35.8541	84411	52.1725	19606	21895	28295	33987	-4	65164	105332	3993.16															68	26	0	0	0	0	0	0	0	0	0	0	0	0	2	2
Greece	Kentriki Makedonia	Chalkidiki	EL	EL52	EL527	106596	33	30951	29.0358	53085	49.8002	15560	14694	23005	22386	-1	40204	145605	3281.36															68	26	0	0	0	0	0	0	0	0	0	0	0	0	2	2
Greece	Dytiki Makedonia	-	EL	EL53	-	258660		77561	29.9857	131401	50.8007	35054	39036	49302	57707		97486	169984		27	355.07		102.77			20.26	509.41		32	12.3715	179	69.2028		68	26	0	0	0	0	0	0	0	0	0	0	0	0	2	2
Greece	Dytiki Makedonia	Grevena, Kozani	EL	EL53	EL531	165447	28	50297	30.4007	83735	50.6114	22286	24596	31564	36704	-4	62455	111774	5858.1															68	26	0	0	0	0	0	0	0	0	0	0	0	0	2	2
Greece	Dytiki Makedonia	Kastoria	EL	EL53	EL532	45256	26	13943	30.8092	23322	51.5335	5831	6426	8332	10724	-5	17266	29308	1737.2															68	26	0	0	0	0	0	0	0	0	0	0	0	0	2	2
Greece	Dytiki Makedonia	Florina	EL	EL53	EL533	47957	25	13321	27.777	24344	50.7621	6937	8014	9406	10279	-3	17765	28902	1938.28															68	26	0	0	0	0	0	0	0	0	0	0	0	0	2	2
Greece	Ipeiros	-	EL	EL54	-	321898		106100	32.9608	164352	51.0572	41972	47938	60557	65331		125992	225258		20.1	695.18		125.88			17.3	476.96		1	0.310657	119	36.9682		68	26	0	0	0	0	0	0	0	0	0	0	0	0	2	2
Greece	Ipeiros	Arta, Preveza	EL	EL54	EL541	117065	43	42074	35.9407	59425	50.7624	15895	14692	20004	24400	-4	45861	79043	2729.05															68	26	0	0	0	0	0	0	0	0	0	0	0	0	2	2
Greece	Ipeiros	Thesprotia	EL	EL54	EL542	43499	29	14787	33.9939	21985	50.5414	5549	6160	8345	8658	-1	16681	28560	1536.78															68	26	0	0	0	0	0	0	0	0	0	0	0	0	2	2
Greece	Ipeiros	Ioannina	EL	EL54	EL543	161334	32	49239	30.5199	82942	51.4101	20528	27086	32208	32273	-2	63450	117655	5041.8															68	26	0	0	0	0	0	0	0	0	0	0	0	0	2	2
Greece	Thessalia	-	EL	EL61	-	694539		210316	30.2814	355271	51.1521	97796	105271	136559	144597		257594	428217		18.4	521.27		135.56			19.01	442.64		4	0.575922	535	77.0295		68	26	0	0	0	0	0	0	0	0	0	0	0	0	2	2
Greece	Thessalia	Karditsa, Trikala	EL	EL61	EL611	227023	38	77774	34.2582	114746	50.5438	29203	31918	41273	46855	-4	83041	146390	6086.72															68	26	0	0	0	0	0	0	0	0	0	0	0	0	2	2
Greece	Thessalia	Larisa	EL	EL61	EL612	271209	50	76775	28.3084	139720	51.5175	41418	41761	54709	56546	-3	98613	149962	5441.43															68	26	0	0	0	0	0	0	0	0	0	0	0	0	2	2
Greece	Thessalia	Magnisia, Sporades	EL	EL61	EL613	196307	74	55767	28.4081	100805	51.3507	27175	31592	40577	41196	-2	75940	131865	2669.32															68	26	0	0	0	0	0	0	0	0	0	0	0	0	2	2
Greece	Ionia Nisia	-	EL	EL62	-	196840		57042	28.9789	100135	50.8713	28777	26959	40987	43075		78511	175623		16	519.06		172.81			27.75	476.07		2	1.01605	239	121.418		68	26	0	0	0	0	0	0	0	0	0	0	0	0	2	2
Greece	Ionia Nisia	Zakynthos	EL	EL62	EL621	38317	94	9897	25.8293	19453	50.7686	5979	5299	8367	8775	-2	14177	25720	414.77															68	26	0	0	0	0	0	0	0	0	0	0	0	0	2	2
Greece	Ionia Nisia	Kerkyra	EL	EL62	EL622	98154	155	29290	29.8409	50434	51.3825	14009	12879	20294	21682	-3	39639	99591	637.53															68	26	0	0	0	0	0	0	0	0	0	0	0	0	2	2
Greece	Ionia Nisia	Ithaki, Kefallinia	EL	EL62	EL623	37352	41	11045	29.57	18834	50.423	5386	5655	7320	7946	-2	15379	31418	919.04															68	26	0	0	0	0	0	0	0	0	0	0	0	0	2	2
Greece	Ionia Nisia	Lefkada	EL	EL62	EL624	23017	64	6810	29.5868	11414	49.5894	3403	3126	5006	4672	-1	9316	18894	365.03															68	26	0	0	0	0	0	0	0	0	0	0	0	0	2	2
Greece	Dytiki Ellada	-	EL	EL63	-	633966		176993	27.9184	320828	50.6065	90936	107321	127513	131203		232119	425587		24.1	491.23		145.79			22.44	450.32		8	1.2619	179	28.235		68	26	0	0	0	0	0	0	0	0	0	0	0	0	2	2
Greece	Dytiki Ellada	Aitoloakarnania	EL	EL63	EL631	194290	36	58480	30.0993	97882	50.3793	28055	31080	35853	40822	-4	70859	129773	5531.05															68	26	0	0	0	0	0	0	0	0	0	0	0	0	2	2
Greece	Dytiki Ellada	Achaia	EL	EL63	EL632	289489	88	73700	25.4587	149227	51.5484	43415	52647	60049	59678	-4	108313	196127	3326.47															68	26	0	0	0	0	0	0	0	0	0	0	0	0	2	2
Greece	Dytiki Ellada	Ileia	EL	EL63	EL633	150187	57	44813	29.8381	73719	49.0848	19466	23594	31611	30703	-3	52947	99687	2660.23															68	26	0	0	0	0	0	0	0	0	0	0	0	0	2	2
Greece	Sterea Ellada	-	EL	EL63	-	535450		155993	29.1331	267870	50.0271	75132	78912	112711	112702		201890	392782		18.9	304.43		126.13			25.19	495.36		0	0	227	42.3942		68	26	0	0	0	0	0	0	0	0	0	0	0	0	2	2
Greece	Sterea Ellada	Voiotia	EL	EL63	EL641	117270	40	29583	25.2264	57243	48.813	17191	18359	27508	24629	0	42334	77021	2998.54															68	26	0	0	0	0	0	0	0	0	0	0	0	0	2	2
Greece	Sterea Ellada	Evvoia	EL	EL63	EL642	205142	49	57618	28.0869	102125	49.7826	29463	29749	44290	44022	-2	78185	155817	4229.09															68	26	0	0	0	0	0	0	0	0	0	0	0	0	2	2
Greece	Sterea Ellada	Evrytania	EL	EL63	EL643	18276	10	7831	42.8485	9144	50.0328	1996	2334	2956	3159	-5	7000	19030	1892.01															68	26	0	0	0	0	0	0	0	0	0	0	0	0	2	2
Greece	Sterea Ellada	Fthiotida	EL	EL63	EL644	153837	35	46613	30.3003	79017	51.3641	22093	22792	29811	32528	-2	58743	108414	4498.63															68	26	0	0	0	0	0	0	0	0	0	0	0	0	2	2
Greece	Sterea Ellada	Fokida	EL	EL63	EL645	40925	19	14348	35.0593	20341	49.7031	4389	5678	8146	8364	0	15628	32500	2154.25															68	26	0	0	0	0	0	0	0	0	0	0	0	0	2	2
Greece	Peloponnisos	-	EL	EL65	-	554983		170360	30.6964	278145	50.1178	76638	74796	114198	118991		210130	455966		14.4	379.95		179.74			18.47	497.08		1	0.180186	327	58.9207		68	26	0	0	0	0	0	0	0	0	0	0	0	0	2	2
Greece	Peloponnisos	Argolida, Arkadia	EL	EL65	EL651	172475	26	53635	31.0973	85986	49.8542	23900	21945	35696	37299	-3	64955	137536	6690.21															68	26	0	0	0	0	0	0	0	0	0	0	0	0	2	2
Greece	Peloponnisos	Korinthia	EL	EL65	EL652	142691	62	41497	29.0817	72769	50.9976	20989	19576	30605	30024	-1	52211	120135	2329.33															68	26	0	0	0	0	0	0	0	0	0	0	0	0	2	2
Greece	Peloponnisos	Lakonia, Messinia	EL	EL65	EL653	239817	36	75228	31.3689	119390	49.7838	31749	33275	47897	51668	-2	92964	198295	6765.85															68	26	0	0	0	0	0	0	0	0	0	0	0	0	2	2
Italy	-	-	IT	-	-	60836708	202.9	17718292	29.1243	31228836	51.3322	8043580	9124498	11620477	14185331	-2.1	25748041	29350039	302073										35483	58.325	269214	442.519	5160311	71	24	0	0	0	0	0	0	0	0>2	2	2	2	2>3	3	3
Italy	Piemonte	-	IT	ITC1	-	4504253		1441980	32.0137	2318036	51.4633	561576	620625	814246	1065826		2041139	2371492		8.2	365.7	16.2505		20.6	4.56552				4146	92.0463	33702	748.226	360988	71	24	0	0	0	0	0	0	0	0>2	2	2	2	2>3	3	3
Italy	Piemonte	Torino	IT	ITC1	ITC11	2270673	332	720152	31.7154	1173426	51.6775	287572	311717	417769	533463	-1	1040708	1112628	6796.21				97.1323			28.9739	400.834				16452	724.543		71	24	0	0	0	0	0	0	0	0>2	2	2	2	2>3	3	3
Italy	Piemonte	Vercelli	IT	ITC1	ITC12	171956	83	58608	34.0831	88551	51.4963	19562	23077	29536	41173	-3	77427	92806	2071.26				104.474			48.8301	498.521				1555	904.301		71	24	0	0	0	0	0	0	0	0>2	2	2	2	2>3	3	3
Italy	Piemonte	Biella	IT	ITC1	ITC13	176760	193	63030	35.6585	91946	52.0174	19188	23065	28784	42693	-3	80871	94701	908.59				99.9509			36.4462	493.68				1076	608.735		71	24	0	0	0	0	0	0	0	0>2	2	2	2	2>3	3	3
Italy	Piemonte	Verbano-Cusio-Ossola	IT	ITC1	ITC14	159252	70	53322	33.4828	81952	51.4606	17880	21475	26888	39687	-1	73250	95435	2246.57				92.6139			31.7001	469.907				1182	742.22		71	24	0	0	0	0	0	0	0	0>2	2	2	2	2>3	3	3
Italy	Piemonte	Novara	IT	ITC1	ITC15	370091	276	111229	30.0545	190098	51.3652	48072	51838	69710	89242	0	161741	168945	1333.56				87.2333			31.5009	414.627				3007	812.503		71	24	0	0	0	0	0	0	0	0>2	2	2	2	2>3	3	3
Italy	Piemonte	Cuneo	IT	ITC1	ITC16	589495	85	179877	30.5137	299019	50.7246	78797	87921	107410	135490	0	255333	348791	6874.24				119.245			34.456	430.7				3104	526.552		71	24	0	0	0	0	0	0	0	0>2	2	2	2	2>3	3	3
Italy	Piemonte	Asti	IT	ITC1	ITC17	215962	143	71053	32.9007	110355	51.0993	26494	29538	38168	50709	-2	95241	115902	1504.66				107.619			40.1291	522.591				1919	888.582		71	24	0	0	0	0	0	0	0	0>2	2	2	2	2>3	3	3
Italy	Piemonte	Alessandria	IT	ITC1	ITC18	423914	119	146555	34.5719	218307	51.4979	47381	54172	73280	102526	-2	196303	233720	3546.47				99.7951			45.8455	550.146				4172	984.162		71	24	0	0	0	0	0	0	0	0>2	2	2	2	2>3	3	3
Italy	Valle d'Aosta/Vallée d'Aoste	Valle d'Aosta/Vallée d'Aoste	IT	ITC2	ITC20	126150	39	38154	30.2449	64382	51.0361	16630	17822	22701	30843	-2	60265	108564	3241.88	7.1	354.95	16.3681	108.342	19.3	2.33831	30.398	360.099		146	115.735	1235	978.993	17602	71	24	0	0	0	0	0	0	0	0>2	2	2	2	2>3	3	3
Italy	Liguria	-	IT	ITC3	-	1556379		548712	35.2557	812968	52.2346	173080	202599	255422	376566		758650	985601		9.9	450.83	18.3798		22.5	20.4009				1571	100.939	10382	667.061	128050	71	24	0	0	0	0	0	0	0	0>2	2	2	2	2>3	3	3
Italy	Liguria	Imperia	IT	ITC3	ITC31	214365	185	74642	34.82	111140	51.8462	23768	29079	35517	51359	-1	102923	160002	1153.02				102.39			43.8156	475.975				1576	735.195		71	24	0	0	0	0	0	0	0	0>2	2	2	2	2>3	3	3
Italy	Liguria	Savona	IT	ITC3	ITC32	277652	179	99399	35.7999	144443	52.023	30674	35307	44134	68138	-2	137598	228292	1543.04				104.385			50.2465	495.388				1791	645.052		71	24	0	0	0	0	0	0	0	0>2	2	2	2	2>3	3	3
Italy	Liguria	Genova	IT	ITC3	ITC33	844365	460	299728	35.4974	443297	52.5006	93934	109865	137616	203222	-2	415620	474051	1829.19				101.835			45.4664	513.237				5928	702.066		71	24	0	0	0	0	0	0	0	0>2	2	2	2	2>3	3	3
Italy	Liguria	La Spezia	IT	ITC3	ITC34	219997	249	74943	34.0655	114088	51.8589	24704	28348	38155	53847	-1	102509	123256	879.63				104.663			35.6397	506.625				1087	494.098		71	24	0	0	0	0	0	0	0	0>2	2	2	2	2>3	3	3
Italy	Lombardia	-	IT	ITC4	-	10064190		2887710	28.6929	5140905	51.0812	1377204	1448778	1956581	2393917		4442116	4760209		6	368.24	15.276		20.6	4.62879				16865	167.574	97736	971.126	974484	71	24	0	0	0	0	0	0	0	0>2	2	2	2	2>3	3	3
Italy	Lombardia	Varese	IT	ITC4	ITC41	892537	744	265363	29.7313	458190	51.3357	120885	126321	168327	211641	0	381583	406230	1191.82				79.8666			24.8249	362.377				4181	468.44		71	24	0	0	0	0	0	0	0	0>2	2	2	2	2>3	3	3
Italy	Lombardia	Como	IT	ITC4	ITC42	600105	469	173824	28.9656	306016	50.9937	81139	86391	114828	143923	0	255753	296135	1270.19				90.8477			25.1707	321.051				4365	727.373		71	24	0	0	0	0	0	0	0	0>2	2	2	2	2>3	3	3
Italy	Lombardia	Lecco	IT	ITC4	ITC43	340132	422	101897	29.9581	172429	50.6947	45858	50214	61701	80462	0	142754	180249	801.05				69.9484			27.0389	346.803				2983	877.012		71	24	0	0	0	0	0	0	0	0>2	2	2	2	2>3	3	3
Italy	Lombardia	Sondrio	IT	ITC4	ITC44	181752	57	54827	30.1658	92592	50.9441	23540	27294	32339	43752	0	78230	139406	3175.32				87.8706			21.9676	332.261				1634	899.027		71	24	0	0	0	0	0	0	0	0>2	2	2	2	2>3	3	3
Italy	Lombardia	Bergamo	IT	ITC4	ITC46	1113766	404	301788	27.0962	561336	50.3998	161249	170282	215068	265379	1	463961	548497	2739.68				68.8098			22.5458	297.334				15380	1380.9		71	24	0	0	0	0	0	0	0	0>2	2	2	2	2>3	3	3
Italy	Lombardia	Brescia	IT	ITC4	ITC47	1264815	264	348744	27.5727	641562	50.7238	180449	189264	247777	298581	0	535154	601850	4759.23				73.1971			19.5245	313.499				16492	1303.91		71	24	0	0	0	0	0	0	0	0>2	2	2	2	2>3	3	3
Italy	Lombardia	Pavia	IT	ITC4	ITC48	546259	184	168973	30.9328	279511	51.1682	67282	73821	103770	132413	0	243876	264605	2956.59				89.8451			32.6213	461.071				5765	1055.36		71	24	0	0	0	0	0	0	0	0>2	2	2	2	2>3	3	3
Italy	Lombardia	Lodi	IT	ITC4	ITC49	230420	294	63635	27.617	116611	50.608	32273	33241	45880	55391	0	96523	101075	779.57				74.0496			22.2149	351.082				3699	1605.33		71	24	0	0	0	0	0	0	0	0>2	2	2	2	2>3	3	3
Italy	Lombardia	Cremona	IT	ITC4	ITC4A	358839	203	110016	30.6589	182160	50.7637	45908	50898	67563	84454	-1	152901	162316	1762.58				74.113			25.4418	433.063				6811	1898.07		71	24	0	0	0	0	0	0	0	0>2	2	2	2	2>3	3	3
Italy	Lombardia	Mantova	IT	ITC4	ITC4B	412208	176	123162	29.8786	209793	50.8949	54869	56618	80247	97312	-1	171490	179737	2330.56				60.9758			32.2955	452.859				3984	966.502		71	24	0	0	0	0	0	0	0	0>2	2	2	2	2>3	3	3
Italy	Lombardia	Milano	IT	ITC4	ITC4C	3248622	2061	926985	28.5347	1674669	51.5501	441444	459697	650779	769717	2	1547500	1504016	1567.98				78.8908			23.0854	309.62				26293	809.359		71	24	0	0	0	0	0	0	0	0>2	2	2	2	2>3	3	3
Italy	Lombardia	Monza e della Brianza	IT	ITC4	ITC4D	874735	2156	248496	28.4081	446036	50.991	122308	124737	168302	210892	1	372391	376093	403.34				70.9034			20.1259	283.613				6149	702.956		71	24	0	0	0	0	0	0	0	0>2	2	2	2	2>3	3	3
Italy	Abruzzo	-	IT	ITF1	-	1314678		399057	30.354	672945	51.1871	163693	194036	252096	305796		553248	691527		10.8	427.75	17.6483		19.6	7.35971				472	35.9023	3741	284.556	101933	71	24	0	0	0	0	0	0	0	0>2	2	2	2	2>3	3	3
Italy	Abruzzo	L'Aquila	IT	ITF1	ITF11	300332	60	93321	31.0726	151802	50.5447	35898	43635	58535	68943	-2	129018	191939	5045.75				84.6223			39.3592	480.183				422	140.511		71	24	0	0	0	0	0	0	0	0>2	2	2	2	2>3	3	3
Italy	Abruzzo	Teramo	IT	ITF1	ITF12	308197	158	91122	29.5662	157329	51.0482	38586	46329	59542	72618	-1	127419	163930	1950.59				77.7715			30.8515	438.027				711	230.697		71	24	0	0	0	0	0	0	0	0>2	2	2	2	2>3	3	3
Italy	Abruzzo	Pescara	IT	ITF1	ITF13	319169	260	94099	29.4825	165391	51.8193	41860	47428	60194	75588	-1	133865	143715	1228.48				72.1901			40.5876	437.788				1694	530.753		71	24	0	0	0	0	0	0	0	0>2	2	2	2	2>3	3	3
Italy	Abruzzo	Chieti	IT	ITF1	ITF14	386980	149	120515	31.1424	198423	51.2747	47349	56644	73825	88647	-2	162946	191943	2595.42				72.5628			35.8995	509.977				914	236.188		71	24	0	0	0	0	0	0	0	0>2	2	2	2	2>3	3	3
Italy	Molise	-	IT	ITF2	-	308237		96669	31.3619	156256	50.6935	34927	48160	57889	70592		129003	179051		13	409.7	17.5524		20.6	6.70181				23	7.46179	505	163.835	32364	71	24	0	0	0	0	0	0	0	0>2	2	2	2	2>3	3	3
Italy	Molise	Isernia	IT	ITF2	ITF21	85154	56	27306	32.0666	42902	50.3817	9470	12863	16291	19224	-2	35775	50091	1534.89				86.3777			46.0681	574.699				77	90.4244		71	24	0	0	0	0	0	0	0	0>2	2	2	2	2>3	3	3
Italy	Molise	Campobasso	IT	ITF2	ITF22	223083	77	69363	31.0929	113354	50.8125	25457	35297	41598	51368	-2	93228	128960	2921.58				89.6168			39.7316	536.818				428	191.857		71	24	0	0	0	0	0	0	0	0>2	2	2	2	2>3	3	3
Italy	Campania	-	IT	ITF3	-	5833074		1445247	24.7768	2989056	51.2432	850092	1057674	1166115	1313946		2161007	2246535		20.4	382.94	1.50131		23.1	6.44883				445	7.62891	7041	120.708	237519	71	24	0	0	0	0	0	0	0	0>2	2	2	2	2>3	3	3
Italy	Campania	Caserta	IT	ITF3	ITF31	924976	350	215728	23.3226	471987	51.0269	139012	170010	192021	208205	0	345961	373743	2654.39				56.2397			48.7771	366.423				992	107.246		71	24	0	0	0	0	0	0	0	0>2	2	2	2	2>3	3	3
Italy	Campania	Benevento	IT	ITF3	ITF32	279441	135	80525	28.8165	142332	50.9345	34216	47886	52671	64143	-1	110598	123731	2080.35				72.6124			53.4852	548.312				236	84.4543		71	24	0	0	0	0	0	0	0	0>2	2	2	2	2>3	3	3
Italy	Campania	Napoli	IT	ITF3	ITF33	3104533	2641	733730	23.6342	1597540	51.4583	477015	580525	622382	690881	-1	1109429	1096466	1181.4				58.7849			50.0297	363.26				4174	134.449		71	24	0	0	0	0	0	0	0	0>2	2	2	2	2>3	3	3
Italy	Campania	Avellino	IT	ITF3	ITF34	421481	151	119363	28.3199	214260	50.835	51840	70859	81180	98239	-2	166739	194495	2806.1				69.1692			57.9526	507.553				616	146.151		71	24	0	0	0	0	0	0	0	0>2	2	2	2	2>3	3	3
Italy	Campania	Salerno	IT	ITF3	ITF35	1102643	224	295901	26.8356	562937	51.0534	148009	188394	217861	252478	0	428280	458100	4960.31				60.5318			53.7659	450.064				1023	92.7771		71	24	0	0	0	0	0	0	0	0>2	2	2	2	2>3	3	3
Italy	Puglia	-	IT	ITF4	-	4049357		1142123	28.205	2079720	51.3593	534351	673899	786248	912736		1587947	1832578		16.1	374.14	16.7722		17.6	6.96804				556	13.7306	5398	133.305	216105	71	24	0	0	0	0	0	0	0	0>2	2	2	2	2>3	3	3
Italy	Puglia	Taranto	IT	ITF4	ITF43	580069	237	168513	29.0505	298616	51.4794	76503	93854	112516	128683	-2	229509	255755	2457.22				68.1547			45.7198	370.347				313	53.9591		71	24	0	0	0	0	0	0	0	0>2	2	2	2	2>3	3	3
Italy	Puglia	Brindisi	IT	ITF4	ITF44	394827	215	115254	29.191	204088	51.6905	49655	64348	76619	88951	-2	156496	200779	1851.02				76.8615			46.4163	388.55				706	178.812		71	24	0	0	0	0	0	0	0	0>2	2	2	2	2>3	3	3
Italy	Puglia	Lecce	IT	ITF4	ITF45	799064	289	242616	30.3625	415961	52.056	98733	126141	152440	179134	-1	325536	413387	2781.98				102.057			39.3099	395.083				670	83.8481		71	24	0	0	0	0	0	0	0	0>2	2	2	2	2>3	3	3
Italy	Puglia	Foggia	IT	ITF4	ITF46	625113	90	170683	27.3043	318575	50.9628	86569	110599	119256	138006	-1	241580	294544	6989.79				67.2095			49.5394	376.594				1377	220.28		71	24	0	0	0	0	0	0	0	0>2	2	2	2	2>3	3	3
Italy	Puglia	Bari	IT	ITF4	ITF47	1258868	329	347299	27.5882	644536	51.1996	167489	208282	247543	288255	0	491070	509573	3848.04				61.514			46.1947	312.387				1890	150.135		71	24	0	0	0	0	0	0	0	0>2	2	2	2	2>3	3	3
Italy	Puglia	Barletta-Andria-Trani	IT	ITF4	ITF48	391416	256	97758	24.9755	197944	50.5713	55402	70675	77874	89707	-1	143756	158540	1538.3				70.7427			36.0052	291.085				442	112.923		71	24	0	0	0	0	0	0	0	0>2	2	2	2	2>3	3	3
Italy	Basilicata	-	IT	ITF5	-	566804		168032	29.6455	288019	50.8146	67337	92507	107838	131090		232334	289824		12.5	350.8	19.4236		22	6.93699				28	4.93998	433	76.3933	55487	71	24	0	0	0	0	0	0	0	0>2	2	2	2	2>3	3	3
Italy	Basilicata	Potenza	IT	ITF5	ITF51	367904	56	110037	29.9092	187002	50.829	42648	59488	69210	86521	-2	151036	192204	6591.04				90.3244			50.3578	468.141				204	55.4492		71	24	0	0	0	0	0	0	0	0>2	2	2	2	2>3	3	3
Italy	Basilicata	Matera	IT	ITF5	ITF52	198900	58	57995	29.1579	101017	50.7878	24689	33019	38628	44569	-1	81298	97620	3472.66				70.5397			55.1402	428.206				229	115.133		71	24	0	0	0	0	0	0	0	0>2	2	2	2	2>3	3	3
Italy	Calabria	-	IT	ITF6	-	1956832		546865	27.9464	996413	50.9197	259462	329541	387586	433378		798911	1111305		21.6	381.73	19.1234		15.8	18.3646				97	4.95699	1370	70.0111	153811	71	24	0	0	0	0	0	0	0	0>2	2	2	2	2>3	3	3
Italy	Calabria	Cosenza	IT	ITF6	ITF61	708763	106	203144	28.6618	361615	51.0206	89621	113816	140912	161270	-1	300467	437997	6717.13				60.4849			49.893	448.898				526	74.2138		71	24	0	0	0	0	0	0	0	0>2	2	2	2	2>3	3	3
Italy	Calabria	Crotone	IT	ITF6	ITF62	175186	102	44752	25.5454	86906	49.6078	25436	32562	35300	37136	1	70927	113387	1736.52				65.394			46.4641	362.535				133	75.9193		71	24	0	0	0	0	0	0	0	0>2	2	2	2	2>3	3	3
Italy	Calabria	Catanzaro	IT	ITF6	ITF63	360866	151	102720	28.4649	184774	51.2029	46694	59700	70523	81229	-1	146351	200665	2421.97				68.4617			58.5636	443.764				227	62.9042		71	24	0	0	0	0	0	0	0	0>2	2	2	2	2>3	3	3
Italy	Calabria	Vibo Valentia	IT	ITF6	ITF64	160885	141	45150	28.0635	81094	50.4049	21402	28235	30827	35271	-1	63493	93410	1155.21				61.9374			50.899	424.976				96	59.67		71	24	0	0	0	0	0	0	0	0>2	2	2	2	2>3	3	3
Italy	Calabria	Reggio di Calabria	IT	ITF6	ITF65	551132	173	151099	27.4161	282024	51.1718	76309	95228	110024	118472	-1	217673	265846	3227.75				442.479			62.7248	69.1765				388	70.4006		71	24	0	0	0	0	0	0	0	0>2	2	2	2	2>3	3	3
Italy	Sicilia	-	IT	ITG1	-	5023830		1374889	27.3673	2579471	51.3447	694453	861664	979455	1113369					21.5	428.73	16.9479		19.7	6.4021				286	5.69287	4292	85.4328	267086	71	24	0	0	0	0	0	0	0	0>2	2	2	2	2>3	3	3
Italy	Sicilia	Trapani	IT	ITG1	ITG11	432335	175	124868	28.8822	220453	50.9912	55928	74772	81381	95386	-1	168065	242395	2505.66				73.1155			61.8846	447.861				161	37.2396		71	24	0	0	0	0	0	0	0	0>2	2	2	2	2>3	3	3
Italy	Sicilia	Palermo	IT	ITG1	ITG12	1259133	252	337552	26.8083	649884	51.6136	181164	216559	246175	277683	-1	486592	604808	5073.51				390.748			40.4222	73.2457				718	57.0234		71	24	0	0	0	0	0	0	0	0>2	2	2	2	2>3	3	3
Italy	Sicilia	Messina	IT	ITG1	ITG13	630173	194	188160	29.8585	325979	51.7285	78227	99275	119694	144817	-3	270680	359298	3296.86				74.6944			56.8731	506.589				594	94.2598		71	24	0	0	0	0	0	0	0	0>2	2	2	2	2>3	3	3
Italy	Sicilia	Agrigento	IT	ITG1	ITG14	437472	143	123266	28.1769	224449	51.3059	58005	77190	82360	96651	-2	170670	264217	3097.25				66.5568			67.2268	456.517				212	48.4602		71	24	0	0	0	0	0	0	0	0>2	2	2	2	2>3	3	3
Italy	Sicilia	Caltanissetta	IT	ITG1	ITG15	265502	124	71232	26.8292	137005	51.6022	36353	49021	50260	58636	-3	103560	149745	2167.55				57.2943			424.415	82.4745				228	85.8751		71	24	0	0	0	0	0	0	0	0>2	2	2	2	2>3	3	3
Italy	Sicilia	Enna	IT	ITG1	ITG16	165794	65	48745	29.4009	85407	51.5139	20852	28990	30357	36850	-4	68119	85109	2606.03				101.057			68.3451	482.505				472	284.691		71	24	0	0	0	0	0	0	0	0>2	2	2	2	2>3	3	3
Italy	Sicilia	Catania	IT	ITG1	ITG17	1110584	312	286795	25.8238	570701	51.3875	163595	194387	221902	243905	-1	425118	495351	3614.66				56.7634			52.7344	387.495				1092	98.3266		71	24	0	0	0	0	0	0	0	0>2	2	2	2	2>3	3	3
Italy	Sicilia	Ragusa	IT	ITG1	ITG18	322021	199	83461	25.9179	162475	50.4548	46020	55929	67149	69462	1	127615	183904	1646.74				57.0563			47.3379	419.458				383	118.936		71	24	0	0	0	0	0	0	0	0>2	2	2	2	2>3	3	3
Italy	Sicilia	Siracusa	IT	ITG1	ITG19	400816	190	110810	27.6461	203118	50.6761	54309	65541	80177	89979	-1	161401	185555	2150.42				68.87			56.7746	411.245				432	107.78		71	24	0	0	0	0	0	0	0	0>2	2	2	2	2>3	3	3
Italy	Sardegna	-	IT	ITG2	-	1649268		506133	30.6883	838716	50.8538	185521	231392	323812	402410		720776	853707		15.4	476.86	21.4034		17.7	4.62939				134	8.12482	1965	119.144	115112	71	24	0	0	0	0	0	0	0	0>2	2	2	2	2>3	3	3
Italy	Sardegna	Sassari	IT	ITG2	ITG2D	493117	64	144960	29.3967	250137	50.7257	58184	69834	99251	120888	0	221846	292183	7746.13				68.1177			26.5898	301.749				1353	274.377		71	24	0	0	0	0	0	0	0	0>2	2	2	2	2>3	3	3
Italy	Sardegna	Nuoro	IT	ITG2	ITG2E	210302	37	65783	31.2803	106616	50.6966	24668	31676	38598	49577	-2	90233	110771	5688.93				71.3325			350.35	30.3005				145	68.9485		71	24	0	0	0	0	0	0	0	0>2	2	2	2	2>3	3	3
Italy	Sardegna	Cagliari	IT	ITG2	ITG2F	433060	346	125791	29.047	223266	51.5554	49609	59819	88484	109357	0	192393	200430	1264.44				64.5994			29.3633	285.981				401	92.5969		71	24	0	0	0	0	0	0	0	0>2	2	2	2	2>3	3	3
Italy	Sardegna	Oristano	IT	ITG2	ITG2G	159226	53	53687	33.7175	80735	50.7047	16042	21874	29632	37991	-2	67397	82153	3018.76				31.9719			405.797	78.0851				66	41.4505		71	24	0	0	0	0	0	0	0	0>2	2	2	2	2>3	3	3
Italy	Sardegna	Sud Sardegna	IT	ITG2	ITG2H	353563	47.7	115912	32.784	177962	50.3339	37018	48189	67847	84597	-2	148907	168170	6605.23													#VALUE!		71	24	0	0	0	0	0	0	0	0>2	2	2	2	2>3	3	3
Italy	Provincia Autonoma di Bolzano/Bozen	Bolzano-Bozen	IT	ITH1	ITH10	530398	72	132923	25.061	267953	50.5192	83722	90028	100173	123552	3	221552	229209	7339.95	2.9	322.78	10.2214	72.7072	18.5	2.7	11.7643	314.743		292	55.053	2935	553.358	73091	71	24	0	0	0	0	0	0	0	0>2	2	2	2	2>3	3	3
Italy	Provincia Autonoma di Trento	Trento	IT	ITH2	ITH20	541568	87	153183	28.2851	275732	50.9136	77944	84723	99896	125822	1	233986	339975	6165.11	4.8	330.62	12.0949	58.7999	16	4.27974	23.2594	335.866		405	74.7829	5096	940.971	83022	71	24	0	0	0	0	0	0	0	0>2	2	2	2	2>3	3	3
Italy	Veneto	-	IT	ITH3	-	4913789		1433870	29.1805	2512216	51.1258	653141	713789	916272	1196717		2061446	2340205		6.5	342.68	14.1042		16.6	4.44436				2120	43.1439	22510	458.099	611002	71	24	0	0	0	0	0	0	0	0>2	2	2	2	2>3	3	3
Italy	Veneto	Verona	IT	ITH3	ITH31	925247	299	259401	28.0359	471931	51.0059	129288	136988	180971	218599	0	388095	428341	3079.9				84.1215			31.2884	340.6				5602	605.46		71	24	0	0	0	0	0	0	0	0>2	2	2	2	2>3	3	3
Italy	Veneto	Vicenza	IT	ITH3	ITH32	864094	317	241042	27.8953	438780	50.7792	118975	133084	160407	210586	-1	355924	404930	2705.85				72.6672			26.7903	346.089				3192	369.404		71	24	0	0	0	0	0	0	0	0>2	2	2	2	2>3	3	3
Italy	Veneto	Belluno	IT	ITH3	ITH33	204916	57	68391	33.3751	105450	51.4601	23715	28502	34492	49816	-2	92482	146415	3582.91				114.962			27.4178	433.875				1267	618.302		71	24	0	0	0	0	0	0	0	0>2	2	2	2	2>3	3	3
Italy	Veneto	Treviso	IT	ITH3	ITH34	889858	359	250469	28.1471	452518	50.8528	124901	133655	165045	215788	0	359833	390790	2462.57				63.1133			23.5548	346.447				3939	442.655		71	24	0	0	0	0	0	0	0	0>2	2	2	2	2>3	3	3
Italy	Veneto	Venezia	IT	ITH3	ITH35	854942	346	266343	31.1533	440971	51.5791	105265	116911	154010	212413	0	373895	447282	2457.16				70.0305			31.8108	369.961				3253	380.494		71	24	0	0	0	0	0	0	0	0>2	2	2	2	2>3	3	3
Italy	Veneto	Padova	IT	ITH3	ITH36	938833	438	269547	28.7109	481355	51.2716	124863	135043	177966	231414	0	390520	406389	2131.87				79.2927			29.6282	333.583				4723	503.071		71	24	0	0	0	0	0	0	0	0>2	2	2	2	2>3	3	3
Italy	Veneto	Rovigo	IT	ITH3	ITH37	235899	130	78677	33.352	121211	51.3826	26134	29606	43381	58101	-3	100697	116058	1808.38				79.9891			39.9946	498.901				534	226.368		71	24	0	0	0	0	0	0	0	0>2	2	2	2	2>3	3	3
Italy	Friuli-Venezia Giulia	-	IT	ITH4	-	1216933		397360	32.6526	625752	51.4204	146822	162643	216688	293420		555565	651637		6.7	402.76	15.7279		19.6	5.21546				348	28.5965	3758	308.809	152510	71	24	0	0	0	0	0	0	0	0>2	2	2	2	2>3	3	3
Italy	Friuli-Venezia Giulia	Pordenone	IT	ITH4	ITH41	312720	138	93864	30.0153	159306	50.9421	41992	43509	59507	73848	-1	132316	153589	2257.2				97.7794			25.1615	372.645				829	265.093		71	24	0	0	0	0	0	0	0	0>2	2	2	2	2>3	3	3
Italy	Friuli-Venezia Giulia	Udine	IT	ITH4	ITH42	529509	107	174477	32.9507	273042	51.5651	62529	69952	93580	128971	-1	239400	298486	4926.54				93.9983			23.8726	419.822				1190	224.737		71	24	0	0	0	0	0	0	0	0>2	2	2	2	2>3	3	3
Italy	Friuli-Venezia Giulia	Gorizia	IT	ITH4	ITH43	139614	299	46127	33.039	70989	50.8466	16429	18519	23904	34635	-1	65127	77003	464.02				107.17			38.3259	455.652				261	186.944		71	24	0	0	0	0	0	0	0	0>2	2	2	2	2>3	3	3
Italy	Friuli-Venezia Giulia	Trieste	IT	ITH4	ITH44	235090	1108	82892	35.2597	122415	52.0715	25872	30663	39697	55966	0	118722	122559	210.84				132.163			43.6306	525.261				1478	628.695		71	24	0	0	0	0	0	0	0	0>2	2	2	2	2>3	3	3
Italy	Emilia-Romagna	-	IT	ITH5	-	4463295		1347662	30.1943	2295151	51.4228	587624	609186	861600	1057223		1993026	2285847		5.9	419.09	17.0542		20.4	5.23536				4463	99.9934	31420	703.964	528294	71	24	0	0	0	0	0	0	0	0>2	2	2	2	2>3	3	3
Italy	Emilia-Romagna	Piacenza	IT	ITH5	ITH51	287368	111	90200	31.3883	146922	51.1268	36242	40203	52858	67865	0	128673	154701	2576.5				99.6483			36.1095	472.895				4675	1626.83		71	24	0	0	0	0	0	0	0	0>2	2	2	2	2>3	3	3
Italy	Emilia-Romagna	Parma	IT	ITH5	ITH52	451775	131	131728	29.1579	231305	51.1992	60064	63367	90444	106172	2	202980	232176	3436.14				88.012			29.6367	410.872				3946	873.444		71	24	0	0	0	0	0	0	0	0>2	2	2	2	2>3	3	3
Italy	Emilia-Romagna	Reggio nell'Emilia	IT	ITH5	ITH53	533687	233	146572	27.464	271477	50.8682	77392	78144	106288	125291	0	225212	244284	2283.6				79.5127			30.1923	358.932				5314	995.715		71	24	0	0	0	0	0	0	0	0>2	2	2	2	2>3	3	3
Italy	Emilia-Romagna	Modena	IT	ITH5	ITH54	703774	262	203502	28.9158	359809	51.1256	98021	100073	137016	165162	0	300553	354189	2678.95				79.5884			25.7701	340.137				4334	615.823		71	24	0	0	0	0	0	0	0	0>2	2	2	2	2>3	3	3
Italy	Emilia-Romagna	Bologna	IT	ITH5	ITH55	1014264	274	311408	30.7029	525601	51.8209	130392	134256	198573	239635	1	481997	528781	3689.57				116.098			35.7455	417.993				6067	598.168		71	24	0	0	0	0	0	0	0	0>2	2	2	2	2>3	3	3
Italy	Emilia-Romagna	Ferrara	IT	ITH5	ITH56	347050	132	121469	35.0004	180425	51.9882	38054	41220	61340	84967	-2	158792	201057	2620.1				93.4835			42.6466	526.163				1244	358.45		71	24	0	0	0	0	0	0	0	0>2	2	2	2	2>3	3	3
Italy	Emilia-Romagna	Ravenna	IT	ITH5	ITH57	392100	211	124267	31.6927	201510	51.3925	49656	51125	72622	94430	0	175953	209991	1852.27				114.797			27.2961	430.105				1418	361.642		71	24	0	0	0	0	0	0	0	0>2	2	2	2	2>3	3	3
Italy	Emilia-Romagna	Forlì-Cesena	IT	ITH5	ITH58	395031	166	120579	30.5239	203150	51.4263	52327	53577	76126	92422	0	173606	188761	2370.91				98.7631			34.605	389.243				2059	521.225		71	24	0	0	0	0	0	0	0	0>2	2	2	2	2>3	3	3
Italy	Emilia-Romagna	Rimini	IT	ITH5	ITH59	338246	391	97937	28.9544	174952	51.7233	45476	47221	66333	81279	1	145260	171907	862.02				80.5492			29.2364	329.953				2363	698.604		71	24	0	0	0	0	0	0	0	0>2	2	2	2	2>3	3	3
Italy	Toscana	-	IT	ITI1	-	3742027		1188503	31.7609	1936362	51.7463	466011	506460	697417	883636		1633928	1829820		7.4	438.06	15.3225		21.1	5.03644				1141	30.4915	11344	303.151	356542	71	24	0	0	0	0	0	0	0	0>2	2	2	2	2>3	3	3
Italy	Toscana	Massa-Carrara	IT	ITI1	ITI11	195914	170	66435	33.9103	101247	51.6793	21805	25486	35123	47065	-2	87782	108578	1151.92				106.316			32.5968	512.021				1228	626.806		71	24	0	0	0	0	0	0	0	0>2	2	2	2	2>3	3	3
Italy	Toscana	Lucca	IT	ITI1	ITI12	389741	220	125365	32.1662	201747	51.7644	46551	52170	70444	95211	-1	167739	200069	1770.54				100.641			35.0718	427.978				1536	394.108		71	24	0	0	0	0	0	0	0	0>2	2	2	2	2>3	3	3
Italy	Toscana	Pistoia	IT	ITI1	ITI13	292503	303	92178	31.5135	151646	51.8443	36683	39342	55068	69232	0	124642	137457	962.19				76.9207			33.1614	439.303				825	282.048		71	24	0	0	0	0	0	0	0	0>2	2	2	2	2>3	3	3
Italy	Toscana	Firenze	IT	ITI1	ITI14	1014773	289	318907	31.4264	528190	52.0501	128924	139256	188825	238861	1	449339	457631	3506.65				109.17			33.8873	410.303				3673	361.953		71	24	0	0	0	0	0	0	0	0>2	2	2	2	2>3	3	3
Italy	Toscana	Prato	IT	ITI1	ITI15	257250	703	72649	28.2406	132064	51.3368	36478	36963	51766	59394	2	102728	110746	364.92				71.5452			29.2505	368.398				623	242.177		71	24	0	0	0	0	0	0	0	0>2	2	2	2	2>3	3	3
Italy	Toscana	Livorno	IT	ITI1	ITI16	336388	277	112376	33.4067	174294	51.8134	39910	43258	59846	80998	-1	154294	182546	1214.24				85.5281			33.6214	465.096				557	165.583		71	24	0	0	0	0	0	0	0	0>2	2	2	2	2>3	3	3
Italy	Toscana	Pisa	IT	ITI1	ITI17	421104	172	128839	30.5955	216396	51.3878	54643	57151	82410	98061	0	180460	194390	2442.39				91.7462			36.2717	413.213				1066	253.144		71	24	0	0	0	0	0	0	0	0>2	2	2	2	2>3	3	3
Italy	Toscana	Arezzo	IT	ITI1	ITI18	343723	106	108806	31.6551	176429	51.3288	42564	47630	64614	80109	-1	145788	162666	3227.26				90.6357			426.623	40.4108				842	244.965		71	24	0	0	0	0	0	0	0	0>2	2	2	2	2>3	3	3
Italy	Toscana	Siena	IT	ITI1	ITI19	268400	70	86782	32.3331	139291	51.8968	33274	36424	49896	62024	-1	118387	135912	3818.52				95.8248			39.9578	513.532				509	189.642		71	24	0	0	0	0	0	0	0	0>2	2	2	2	2>3	3	3
Italy	Toscana	Grosseto	IT	ITI1	ITI1A	222231	49	76166	34.2733	115058	51.7741	25179	28780	39425	52681	-1	102769	139825	4505.14				96.222			36.0832	471.755				485	218.241		71	24	0	0	0	0	0	0	0	0>2	2	2	2	2>3	3	3
Italy	Umbria	-	IT	ITI2	-	884504		281688	31.847	458456	51.832	111088	121865	166297	203566		380903	417145		9.2	446.49	20.6759		23.6	6.25865				80	9.04462	1695	191.633	95705	71	24	0	0	0	0	0	0	0	0>2	2	2	2	2>3	3	3
Italy	Umbria	Perugia	IT	ITI2	ITI21	657805	104	205103	31.1799	340143	51.7088	84961	91782	125374	150585	-1	278988	304398	6328.5				93.2011			31.0169	446.281				1220	185.465		71	24	0	0	0	0	0	0	0	0>2	2	2	2	2>3	3	3
Italy	Umbria	Terni	IT	ITI2	ITI22	226699	107	76585	33.7827	118313	52.1895	26127	30083	40923	52981	-2	101915	112747	2126.84				102.772			39.0274	507.357				475	209.529		71	24	0	0	0	0	0	0	0	0>2	2	2	2	2>3	3	3
Italy	Marche	-	IT	ITI3	-	1532007		477877	31.1929	788244	51.4517	193593	219124	287565	353848		638794	728503		8.1	375.72	15.2825		19.5	4.83623				987	64.4253	6973	455.155	121684	71	24	0	0	0	0	0	0	0	0>2	2	2	2	2>3	3	3
Italy	Marche	Pesaro e Urbino	IT	ITI3	ITI31	360585	141	109175	30.2772	184630	51.2029	46760	51363	68194	85093	-1	151347	174233	2559.82				88.6191			20.6411	400.162				2943	816.174		71	24	0	0	0	0	0	0	0	0>2	2	2	2	2>3	3	3
Italy	Marche	Ancona	IT	ITI3	ITI32	472869	241	148007	31.2998	244314	51.6663	60638	66316	89018	108890	-1	202942	223275	1957.25				79.0974			33.8989	437.756				1937	409.627		71	24	0	0	0	0	0	0	0	0>2	2	2	2	2>3	3	3
Italy	Marche	Macerata	IT	ITI3	ITI33	315779	114	99196	31.4131	162425	51.4363	40168	45667	59639	71109	-2	128078	146462	2772.3				101.583			37.5887	466.287				1216	385.079		71	24	0	0	0	0	0	0	0	0>2	2	2	2	2>3	3	3
Italy	Marche	Ascoli Piceno	IT	ITI3	ITI34	208315	170	66237	31.7966	107518	51.6132	24666	30539	38093	48780	-2	85502	101405	1225.53				87.094			41.1803	454.403				355	170.415		71	24	0	0	0	0	0	0	0	0>2	2	2	2	2>3	3	3
Italy	Marche	Fermo	IT	ITI3	ITI35	174459	203	55262	31.6762	89357	51.2195	21361	25239	32621	39976	-1	70925	83128	860.36				509.695			85.6106	30.0488				522	299.211		71	24	0	0	0	0	0	0	0	0>2	2	2	2	2>3	3	3
Italy	Lazio	-	IT	ITI4	-	5907910		1644474	27.8351	3055738	51.7228	792429	855805	1187281	1427921		2621890	2635487		11.2	457.67	16.6994		21.2	5.77012				878	14.8614	11012	186.394	477920	71	24	0	0	0	0	0	0	0	0>2	2	2	2	2>3	3	3
Italy	Lazio	Viterbo	IT	ITI4	ITI41	318483	88	97432	30.5925	162627	51.063	38761	44914	62477	74899	-1	140336	154172	3618.39				84.7945			47.8328	457.207				532	167.042		71	24	0	0	0	0	0	0	0	0>2	2	2	2	2>3	3	3
Italy	Lazio	Rieti	IT	ITI4	ITI42	156481	57	50367	32.1873	79090	50.5429	17636	22897	28944	36637	-2	69818	101714	2750.09				71.0777			37.7404	522.075				465	297.161		71	24	0	0	0	0	0	0	0	0>2	2	2	2	2>3	3	3
Italy	Lazio	Roma	IT	ITI4	ITI43	4365376	814	1194806	27.3701	2272874	52.0659	596114	621808	880676	1071972	1	1971037	1894690	5371.87				75.241			346.012	32.7726				8390	192.194		71	24	0	0	0	0	0	0	0	0>2	2	2	2	2>3	3	3
Italy	Lazio	Latina	IT	ITI4	ITI44	577044	256	156301	27.0865	291670	50.5455	78442	90618	118009	133674	1	239990	251706	2261.15				57.9941			37.2071	354.078				838	145.223		71	24	0	0	0	0	0	0	0	0>2	2	2	2	2>3	3	3
Italy	Lazio	Frosinone	IT	ITI4	ITI45	490526	151	145568	29.6759	249477	50.8591	61476	75568	97175	110739	-1	200709	233205	3250.55				69.2193			38.2316	473.267				787	160.44		71	24	0	0	0	0	0	0	0	0>2	2	2	2	2>3	3	3
Luxembourg	Luxembourg	Luxembourg	LU	LU	LU000	624058	241	123775	19.8339	310227	49.7112	100240	119312	144505	136227	12	251280	244111	2565.07	5.6	298.49		52.7	20.5	4.4	14.0519	214		124	19.8699	8036	6492.43	759045	34	17	0	0	0	0	0	0	0	0	0	0	0	2	2	2
Netherlands	-	-	NL	-	-	17348581	504	4427485	25.5207	8734740	50.3484	2750782	3265960	3145489	3758865	5.9	7934607	7842294	37378										6167	35.5476	69718	401.866	19473	49	25	0	0	0	0	0	0	0	0	0	1	1	1	2	2
Netherlands	Groningen	-	NL	NL11	-	589001		153210	26.0118	295054	50.094	82811	132068	98766	122146		295301	280711		5.5	534.56		84.31			19.88	257.21		19	3.2258	580	98.4718		49	25	0	0	0	0	0	0	0	0	0	1	1	1	2	2
Netherlands	Groningen	Oost-Groningen (East Groningen)	NL	NL11	NL114	136257	177	43105	31.6351	68358	50.1684	19465	21053	20941	31693	-9	62475	64987	759.2										5	3.66954	74	54.3091		49	25	0	0	0	0	0	0	0	0	0	1	1	1	2	2
Netherlands	Groningen	Delfzijl en omgeving (Greater Delfzijl)	NL	NL11	NL112	46715	172	14980	32.0668	23369	50.0246	6757	7250	6983	10745	-2	21583	23150	268.89												71	151.985		49	25	0	0	0	0	0	0	0	0	0	1	1	1	2	2
Netherlands	Groningen	Overig Groningen (Rest of Groningen)	NL	NL11	NL115	406029	301	95125	23.4281	203327	50.077	56589	103765	70842	79708	5	211243	192574	1330.98										14	3.44803	435	107.135		49	25	0	0	0	0	0	0	0	0	0	1	1	1	2	2
Netherlands	Friesland (NL)	-	NL	NL12	-	653729		182879	27.9747	326034	49.873	104519	115378	107354	143599		293223	302299		4.7	232.6		79.77			22.42	255.69		64	9.78999	826	126.352		49	25	0	0	0	0	0	0	0	0	0	1	1	1	2	2
Netherlands	Friesland (NL)	Noord-Friesland (North Friesland)	NL	NL12	NL124	321959	212	87132	27.0631	160391	49.8172	51337	60828	54155	68507	-1	148081	150999	1498.04										27	8.38616	390	121.133		49	25	0	0	0	0	0	0	0	0	0	1	1	1	2	2
Netherlands	Friesland (NL)	Zuidwest-Friesland (South West Friesland)	NL	NL12	NL125	143083	145	41678	29.1285	71138	49.718	23207	23350	22408	32440	6	62202	65525	978.11										12	8.38674	205	143.273		49	25	0	0	0	0	0	0	0	0	0	1	1	1	2	2
Netherlands	Friesland (NL)	Zuidoost-Friesland (South East Friesland)	NL	NL12	NL126	188687	188	54069	28.6554	94505	50.0856	29975	31200	30791	42652	1	82940	85775	992.83										25	13.2495	231	122.425		49	25	0	0	0	0	0	0	0	0	0	1	1	1	2	2
Netherlands	Drenthe	-	NL	NL13	-	497155		149620	30.0952	250123	50.3109	76300	78072	79514	113649		218602	223685		4.2	288.95		89.27			22.37	281.22		43	8.64921	610	122.698		49	25	0	0	0	0	0	0	0	0	0	1	1	1	2	2
Netherlands	Drenthe	Noord-Drenthe (North Drenthe)	NL	NL13	NL131	194131	183	59054	30.4197	97881	50.4201	30249	29066	30719	45043	2	84857	86866	1046.69										5	2.57558	174	89.6302		49	25	0	0	0	0	0	0	0	0	0	1	1	1	2	2
Netherlands	Drenthe	Zuidoost-Drenthe (South East Drenthe)	NL	NL13	NL132	169405	184	51594	30.456	85009	50.1809	24760	27180	26614	39257	0	75492	76996	911.23										16	9.44482	189	111.567		49	25	0	0	0	0	0	0	0	0	0	1	1	1	2	2
Netherlands	Drenthe	Zuidwest-Drenthe (South West Drenthe)	NL	NL13	NL133	133619	192	38972	29.1665	67233	50.3169	21291	21826	22181	29349	3	58253	59823	685.93										22	16.4647	247	184.854		49	25	0	0	0	0	0	0	0	0	0	1	1	1	2	2
Netherlands	Overijssel	-	NL	NL21	-	1163136		296073	25.4547	579313	49.8061	194305	219534	203819	249405		504086	506442		3.7	261.79		79.73			17.95	228.55		278	23.9009	3184	273.743		49	25	0	0	0	0	0	0	0	0	0	1	1	1	2	2
Netherlands	Overijssel	Noord-Overijssel (North Overijssel)	NL	NL21	NL211	372759	252	88749	23.8087	186048	49.9111	67259	70941	68224	77586	3	157614	158203	1459.38										117	31.3876	1414	379.334		49	25	0	0	0	0	0	0	0	0	0	1	1	1	2	2
Netherlands	Overijssel	Zuidwest-Overijssel (South West Overijssel)	NL	NL21	NL212	156368	369	40227	25.7259	78537	50.2257	25204	28164	27484	35289	2	69203	68791	419.29										41	26.2202	451	288.422		49	25	0	0	0	0	0	0	0	0	0	1	1	1	2	2
Netherlands	Overijssel	Twente	NL	NL21	NL213	634009	422	167097	26.3556	314728	49.6409	101842	120429	108111	136530	1	277269	279448	1483.51										120	18.9272	1319	208.041		49	25	0	0	0	0	0	0	0	0	0	1	1	1	2	2
Netherlands	Gelderland	-	NL	NL22	-	2080548		554012	26.6282	1048648	50.4025	329590	387339	349473	460134		923216	905596		3.3	363.4		81.06			17.04	238.54		688	33.0682	7451	358.127		49	25	0	0	0	0	0	0	0	0	0	1	1	1	2	2
Netherlands	Gelderland	Veluwe	NL	NL22	NL221	690047	375	178963	25.9349	347820	50.4053	118081	129997	117192	145814	4	293649	289760	1817.28										250	36.2294	2652	384.322		49	25	0	0	0	0	0	0	0	0	0	1	1	1	2	2
Netherlands	Gelderland	Zuidwest-Gelderland (South West Gelderland)	NL	NL22	NL224	243701	323	61055	25.0532	121614	49.903	41248	43786	41026	56586	3	99789	100009	745.87										108	44.3166	979	401.722		49	25	0	0	0	0	0	0	0	0	0	1	1	1	2	2
Netherlands	Gelderland	Achterhoek	NL	NL22	NL225	404418	259	123585	30.5587	202868	50.163	59357	65691	60516	95269	1	175476	180177	1540.23										97	23.9851	1021	252.462		49	25	0	0	0	0	0	0	0	0	0	1	1	1	2	2
Netherlands	Gelderland	Arnhem/Nijmegen	NL	NL22	NL226	742382	775	190409	25.6484	376346	50.6944	110904	147865	130739	162465	3	354302	335650	946.2										233	31.3855	2799	377.03		49	25	0	0	0	0	0	0	0	0	0	1	1	1	2	2
Netherlands	Flevoland	Flevoland	NL	NL22	NL230	416190	284	82835	19.9032	208097	50.0005	78542	80820	81991	92002	4	172694	168648	1445.58	4.5	122.19								94	22.5858	1318	316.682		49	25	0	0	0	0	0	0	0	0	0	1	1	1	2	2
Netherlands	Utrecht	Utrecht	NL	NL22	NL311	1339540	863	302735	22.5999	681311	50.8616	232013	264564	258419	281809	6	602452	572804	1533.16	3.4	571.63		61.81			13.08	184.97		435	32.4738	5487	409.618		49	25	0	0	0	0	0	0	0	0	0	1	1	1	2	2
Netherlands	Noord-Holland	-	NL	NL32	-	2858568		680429	23.8031	1446520	50.603	450648	546647	567345	613499		1365397	1336169		3.8	482.64		66.28			15.52	196.94		827	28.9306	12424	434.623		49	25	0	0	0	0	0	0	0	0	0	1	1	1	2	2
Netherlands	Noord-Holland	Kop van Noord-Holland (Kop van North Holland)	NL	NL32	NL321	377880	339	106132	28.0862	188652	49.9238	59573	64559	63293	84323	2	165967	169135	1102.07										62	16.4073	664	175.717		49	25	0	0	0	0	0	0	0	0	0	1	1	1	2	2
Netherlands	Noord-Holland	Alkmaar en omgeving (Alkmaar agglomeration)	NL	NL32	NL328	247434	820	68728	27.7763	124768	50.4248	39195	41731	43164	54616	4	110902	109318	297.99										56	22.6323	733	296.241		49	25	0	0	0	0	0	0	0	0	0	1	1	1	2	2
Netherlands	Noord-Holland	IJmond	NL	NL32	NL323	198871	1152	54121	27.2141	100324	50.4468	30477	35002	33025	46246	2	88632	89910	170.57										69	34.6959	652	327.851		49	25	0	0	0	0	0	0	0	0	0	1	1	1	2	2
Netherlands	Noord-Holland	Agglomeratie Haarlem	NL	NL32	NL32A	230016	1988	59398	25.8234	118108	51.3477	38688	37205	45393	49332	1	108415	75799	114.35										104	45.2142	768	333.89		49	25	0	0	0	0	0	0	0	0	0	1	1	1	2	2
Netherlands	Noord-Holland	Zaanstreek	NL	NL32	NL325	172562	1346	42004	24.3414	87095	50.4717	28329	30559	32779	38891	3	77382	118337	126.68										54	31.2931	658	381.312		49	25	0	0	0	0	0	0	0	0	0	1	1	1	2	2
Netherlands	Noord-Holland	Groot-Amsterdam (Greater Amsterdam)	NL	NL32	NL32B	1376162	1746	279316	20.2967	696283	50.596	211068	298024	305263	282491	5	697700	661073	778.96										422	30.665	7995	580.964		49	25	0	0	0	0	0	0	0	0	0	1	1	1	2	2
Netherlands	Noord-Holland	Het Gooi en Vechtstreek	NL	NL32	NL327	255643	1105	70730	27.6675	131290	51.3568	43318	39567	44428	57600	4	116399	112597	228.6										60	23.4702	954	373.177		49	25	0	0	0	0	0	0	0	0	0	1	1	1	2	2
Netherlands	Zuid-Holland	-	NL	NL33	-	3684891		884323	23.9986	1864351	50.5945	607395	713951	704326	774896		1705631	1691506		4.3	363.24		75.31			15.07	208.78		1344	36.4733	19145	519.554		49	25	0	0	0	0	0	0	0	0	0	1	1	1	2	2
Netherlands	Zuid-Holland	Agglomeratie 's-Gravenhage (Greater The Hague)	NL	NL33	NL332	873331	3320	194895	22.3163	443645	50.7992	150148	163380	181682	183226	5	415242	413639	259.89										343	39.2749	4518	517.33		49	25	0	0	0	0	0	0	0	0	0	1	1	1	2	2
Netherlands	Zuid-Holland	Delft en Westland	NL	NL33	NL333	231575	1491	54364	23.4758	112597	48.6223	34099	55943	40745	46424	4	112464	102642	153.47										42	18.1367	802	346.324		49	25	0	0	0	0	0	0	0	0	0	1	1	1	2	2
Netherlands	Zuid-Holland	Agglomeratie Leiden en Bollenstreek	NL	NL33	NL337	428751	1443	107508	25.0747	217978	50.8402	67109	86793	76034	91307	4	198847	190419	293.55										69	16.0933	1184	276.151		49	25	0	0	0	0	0	0	0	0	0	1	1	1	2	2
Netherlands	Zuid-Holland	Oost-Zuid-Holland (East South Holland)	NL	NL33	NL33B	331364	637	85637	25.8438	166777	50.3305	55532	59743	58468	71984	8	142320	671585	514.18										113	34.1015	1370	413.443		49	25	0	0	0	0	0	0	0	0	0	1	1	1	2	2
Netherlands	Zuid-Holland	Groot-Rijnmond	NL	NL33	NL33C	1445949	1113	346880	23.9898	734329	50.7853	236127	280319	280355	302268	2	675428	170664	1283.65										640	44.2616	9595	663.578		49	25	0	0	0	0	0	0	0	0	0	1	1	1	2	2
Netherlands	Zuid-Holland	Zuidoost-Zuid-Holland (South East South Holland)	NL	NL33	NL33D	373921	934	95039	25.4169	189025	50.5521	64380	67773	67042	79687	-6	161330	142557	395.71										137	36.6388	1676	448.223		49	25	0	0	0	0	0	0	0	0	0	1	1	1	2	2
Netherlands	Zeeland	-	NL	NL34	-	385692		117011	30.3379	194287	50.3736	58800	62845	62399	84637		175514	187669		2.7	163.33		75.22			15.46	272.3		72	18.6677	1054	273.275		49	25	0	0	0	0	0	0	0	0	0	1	1	1	2	2
Netherlands	Zeeland	Zeeuwsch-Vlaanderen (Zeelandic Flanders)	NL	NL34	NL341	106347	143	34969	32.882	53401	50.2139	14469	15757	16634	24518	1	49766	54859	737.5										13	12.2241	215	202.168		49	25	0	0	0	0	0	0	0	0	0	1	1	1	2	2
Netherlands	Zeeland	Overig Zeeland (Rest of Zeeland)	NL	NL34	NL342	279345	258	82042	29.3694	140886	50.4344	44331	47088	45765	60119	2	125748	132810	1071.97										59	21.1208	839	300.345		49	25	0	0	0	0	0	0	0	0	0	1	1	1	2	2
Netherlands	Noord-Brabant	-	NL	NL41	-	2553054		675972	26.477	1273940	49.8987	389453	470225	451575	565829		1145877	1130592		3.5	259.01		78.21			14.61	234.66		1547	60.5941	12215	478.447		49	25	0	0	0	0	0	0	0	0	0	1	1	1	2	2
Netherlands	Noord-Brabant	West-Noord-Brabant (West North Brabant)	NL	NL41	NL411	637568	501	173472	27.2084	320812	50.3181	95999	113970	110601	143526	2	288574	285320	1257.55										219	34.3493	2837	444.972		49	25	0	0	0	0	0	0	0	0	0	1	1	1	2	2
Netherlands	Noord-Brabant	Midden-Noord-Brabant (Mid North Brabant)	NL	NL41	NL412	479381	514	122553	25.5648	240106	50.0867	73816	94485	85719	102808	3	217669	211574	921.06										287	59.8689	2163	451.207		49	25	0	0	0	0	0	0	0	0	0	1	1	1	2	2
Netherlands	Noord-Brabant	Noordoost-Noord-Brabant (North East North Brabant)	NL	NL41	NL413	661288	477	177386	26.8243	330465	49.9729	102536	116526	114440	150400	3	286713	287788	1369.65										623	94.2101	3742	565.865		49	25	0	0	0	0	0	0	0	0	0	1	1	1	2	2
Netherlands	Noord-Brabant	Zuidoost-Noord-Brabant (South East North Brabant)	NL	NL41	NL414	774817	532	202561	26.1431	382557	49.3739	117102	145244	140815	169095	3	352921	345910	1438.55										418	53.9482	3473	448.235		49	25	0	0	0	0	0	0	0	0	0	1	1	1	2	2
Netherlands	Limburg (NL)	-	NL	NL42	-	1127077		348386	30.9106	567062	50.3126	146406	194517	180508	257260		532614	536173		3.4	347.91		99.24			19.69	277.04		756	67.0762	5424	481.245		49	25	0	0	0	0	0	0	0	0	0	1	1	1	2	2
Netherlands	Limburg (NL)	Noord-Limburg (North Limburg)	NL	NL42	NL421	284083	333	82746	29.1274	141086	49.6637	41012	47986	46801	65538	1	125112	125744	842.91										194	68.2899	1186	417.484		49	25	0	0	0	0	0	0	0	0	0	1	1	1	2	2
Netherlands	Limburg (NL)	Midden-Limburg (Mid Limburg)	NL	NL42	NL422	238970	344	74199	31.0495	119365	49.9498	32038	38252	38795	55686	2	107627	109040	685.72										117	48.9601	882	369.084		49	25	0	0	0	0	0	0	0	0	0	1	1	1	2	2
Netherlands	Limburg (NL)	Zuid-Limburg (South Limburg)	NL	NL42	NL423	604024	915	191441	31.6943	306611	50.7614	73356	108279	94912	136036	0	299875	301389	652.35										445	73.6726	3356	555.607		49	25	0	0	0	0	0	0	0	0	0	1	1	1	2	2
Norway	-	-	NO	-	-	5377738	17.2	1231044	22.8915	2667716	49.6067	944675	1043562	1078736	1079721	6.1	2461915	2580004	323381										264	4.90913	11519	935.71	816866	0	0	0	0	0	0	0	0	0	0	0	0	0	0	0	0
Norway	Oslo og Akershus	-	NO	NO01	-	1320012		250435	18.9722	659962	49.9967	236821	264065	309709	258982		616354	599694		4.2	560.59		65.85			8.1	147.9				5094	2034.06		0	0	0	0	0	0	0	0	0	0	0	0	0	0	0	0
Norway	Oslo og Akershus	Oslo	NO	NO01	NO011	688473	1521	116719	16.9533	345210	50.1414	115251	152755	181174	122574	7	349438	336951	451.44												3313	2838.44		0	0	0	0	0	0	0	0	0	0	0	0	0	0	0	0
Norway	Oslo og Akershus	Akershus	NO	NO01	NO012	631539	129	133716	21.173	314752	49.8389	121570	111310	128535	136408	9	266916	262743	4889.56												1781	1331.93		0	0	0	0	0	0	0	0	0	0	0	0	0	0	0	0
Norway	Hedmark og Oppland	-	NO	NO02	-	389879		110316	28.2949	194440	49.8719	60469	70143	65917	83034		183896	203862		2.9	425.96		128.35			19.19	293.78				573	519.417		0	0	0	0	0	0	0	0	0	0	0	0	0	0	0	0
Norway	Hedmark og Oppland	Hedmark	NO	NO02	NO021	199015	7	57033	28.6576	99473	49.9827	30758	35248	33705	42271	2	93980	104320	27352.5												333	583.872		0	0	0	0	0	0	0	0	0	0	0	0	0	0	0	0
Norway	Hedmark og Oppland	Oppland	NO	NO02	NO022	190864	8	53283	27.9167	94967	49.7564	29711	34895	32212	40763	1	89916	99542	25146.5												240	450.425		0	0	0	0	0	0	0	0	0	0	0	0	0	0	0	0
Norway	Sør-Østlandet	-	NO	NO03	-	1014217		258026	25.4409	505891	49.88	171275	180883	189535	214498		460930	478475		3.7	410.83		99.7			16.21	222.87				1473	570.873		0	0	0	0	0	0	0	0	0	0	0	0	0	0	0	0
Norway	Sør-Østlandet	Østfold	NO	NO03	NO031	300375	72	76268	25.3909	149833	49.882	50547	53688	55631	64241	5	135922	138466	4149.95												659	864.058		0	0	0	0	0	0	0	0	0	0	0	0	0	0	0	0
Norway	Sør-Østlandet	Buskerud	NO	NO03	NO032	285682	19	69609	24.3659	141976	49.6972	49685	50121	56424	59843	4	128218	133963	14835.6												462	663.707		0	0	0	0	0	0	0	0	0	0	0	0	0	0	0	0
Norway	Sør-Østlandet	Vestfold	NO	NO03	NO033	253569	114	64890	25.5907	126879	50.0373	42779	45258	47033	53609	5	115429	117572	2208.62												254	391.432		0	0	0	0	0	0	0	0	0	0	0	0	0	0	0	0
Norway	Sør-Østlandet	Telemark	NO	NO03	NO034	174591	11	47259	27.0684	87203	49.947	28264	31816	30447	36805	2	81361	88474	15190.1												98	207.368		0	0	0	0	0	0	0	0	0	0	0	0	0	0	0	0
Norway	Agder og Rogaland	-	NO	NO04	-	787847		166649	21.1525	389408	49.4269	151899	154768	160193	154338		342448	361296		4.4	405.47		82.81			8.93	161.23				894	536.457		0	0	0	0	0	0	0	0	0	0	0	0	0	0	0	0
Norway	Agder og Rogaland	Aust-Agder	NO	NO04	NO041	118673	13	29266	24.661	58874	49.6103	21476	21737	22287	23907	4	53125	58656	9081.5												68	232.352		0	0	0	0	0	0	0	0	0	0	0	0	0	0	0	0
Norway	Agder og Rogaland	Vest-Agder	NO	NO04	NO042	189311	26	41748	22.0526	94263	49.7927	35401	39077	36076	37009	5	84381	88235	7210.59												314	752.132		0	0	0	0	0	0	0	0	0	0	0	0	0	0	0	0
Norway	Agder og Rogaland	Rogaland	NO	NO04	NO043	479863	51	95635	19.9296	236271	49.2372	95022	93954	101830	93422	4	204942	214405	9303.83												512	535.369		0	0	0	0	0	0	0	0	0	0	0	0	0	0	0	0
Norway	Vestlandet	-	NO	NO05	-	907015		213195	23.5051	446805	49.261	162340	178795	176109	176576		407678	444908		3.8	479.87		85.11			11.15	207.47				1183	554.891		0	0	0	0	0	0	0	0	0	0	0	0	0	0	0	0
Norway	Vestlandet	Hordaland	NO	NO05	NO051	529007	34	115979	21.9239	261484	49.4292	95902	107873	107836	101417	4	240901	254552	15360.6												945	814.803		0	0	0	0	0	0	0	0	0	0	0	0	0	0	0	0
Norway	Vestlandet	Sogn og Fjordane	NO	NO05	NO052	110456	6	28812	26.0846	54109	48.9869	19583	21232	18734	22095	1	47940	58131	18585.2												68	236.013		0	0	0	0	0	0	0	0	0	0	0	0	0	0	0	0
Norway	Vestlandet	Møre og Romsdal	NO	NO05	NO053	267552	19	68404	25.5666	131212	49.0417	46855	49690	49539	53064	2	118837	132225	14499.7												170	248.523		0	0	0	0	0	0	0	0	0	0	0	0	0	0	0	0
Norway	Trøndelag	Trøndelag	NO	NO06	NO060	468534	17.7	108694	23.1987	230657	49.2295	81288	97821	89492	91239	6	222783	234081	42185	3.1	491.76		85.79			8.14	206.12				617	567.649		0	0	0	0	0	0	0	0	0	0	0	0	0	0	0	0
Norway	Nord-Norge		NO	NO06	-	490234		123729	25.2388	240553	49.069	80583	97087	87781	101054		227826	257688		3.2	564.96		98.63			11.55	217.68				443	358.041		0	0	0	0	0	0	0	0	0	0	0	0	0	0	0	0
Norway	Nord-Norge	Nordland	NO	NO07	NO071	245223	6	65410	26.6737	120710	49.2246	40143	46525	42528	50617	2	112969	127995	39439.1												167	255.313		0	0	0	0	0	0	0	0	0	0	0	0	0	0	0	0
Norway	Nord-Norge	Troms	NO	NO07	NO072	168667	7	40156	23.8079	82782	49.0801	28031	34748	31723	34009	4	79987	88919	26988.2												230	572.766		0	0	0	0	0	0	0	0	0	0	0	0	0	0	0	0
Norway	Nord-Norge	Finnmark	NO	NO07	NO073	76344	2	18163	23.791	37061	48.5447	12409	15814	13530	16428	1	34870	40774	51050.3												46	253.262		0	0	0	0	0	0	0	0	0	0	0	0	0	0	0	0
Poland	-	-	PL	-	-	38166157	123.6	9447987	24.7549	19704672	51.6287	5824716	6495940	9152198	7245316	-0.1	14543176	14512109	311928										2028	5.31361	65282	171.047		9	28	0	0	0	0	0	0	0	0	0	0	0	0	0	0>2
Poland	Łódzkie	-	PL	PL11	-	2465965		671277	27.2217	1291103	52.3569	352831	401720	567973	472164		979781	1021950		4.4	269.64		91.64			21.4	488.7		235	9.52974	5295	214.723	192264	9	28	0	0	0	0	0	0	0	0	0	0	0	0	0	0>2
Poland	Łódzkie	Miasto Łódź	PL	PL11	PL711	684835	2339	216539	31.6191	372840	54.4423	86904	92423	163962	125007	-3	327323	358367	289.33															9	28	0	0	0	0	0	0	0	0	0	0	0	0	0	0>2
Poland	Łódzkie	Łódzki	PL	PL11	PL712	388105	176	102220	26.3382	203729	52.4933	57323	61585	90621	76356	1	152092	155170	2176.25															9	28	0	0	0	0	0	0	0	0	0	0	0	0	0	0>2
Poland	Łódzkie	Piotrkowski	PL	PL11	PL713	585116	98	146502	25.0381	300670	51.3864	89361	103698	133376	112179	-1	214347	219846	5892.54															9	28	0	0	0	0	0	0	0	0	0	0	0	0	0	0>2
Poland	Łódzkie	Sieradzki	PL	PL11	PL714	446782	79	111162	24.8806	228005	51.0327	66092	81524	99977	88027	-1	154700	156249	5591.83															9	28	0	0	0	0	0	0	0	0	0	0	0	0	0	0>2
Poland	Łódzkie	Skierniewicki	PL	PL11	PL715	361127	89	94854	26.2661	185859	51.4664	53151	62490	80037	70595	-1	131319	132318	4027.04															9	28	0	0	0	0	0	0	0	0	0	0	0	0	0	0>2
Poland	Mazowieckie	-	PL	PL12	-	5149312		1269290	24.6497	2687817	52.1976	839793	826904	1283026	930299		2087144	2203499		5.7			76.09			19.3	378.0		407	7.90397	9370	181.966	650018	9	28	0	0	0	0	0	0	0	0	0	0	0	0	0	0>2
Poland	Mazowieckie	Miasto Warszawa	PL	PL12	PL911	1780809	3449	486392	27.313	962127	54.0275	281280	224195	493591	295351	4	893472	975008	510.2															9	28	0	0	0	0	0	0	0	0	0	0	0	0	0	0>2
Poland	Mazowieckie	Radomski	PL	PL12	PL921	611416	106	149662	24.4779	311791	50.9949	93368	114057	139643	114686	-1	216142	219408	5686.84															9	28	0	0	0	0	0	0	0	0	0	0	0	0	0	0>2
Poland	Mazowieckie	Warszawski wschodni	PL	PL12	PL912	641196	206	139146	21.701	331567	51.7107	116859	107050	161081	117060	5	228821	237004	3081.7															9	28	0	0	0	0	0	0	0	0	0	0	0	0	0	0>2
Poland	Mazowieckie	Warszawski zachodni	PL	PL12	PL913	640932	261	146677	22.885	333448	52.0255	114108	100169	159299	120679	6	241508	254378	2429.61															9	28	0	0	0	0	0	0	0	0	0	0	0	0	0	0>2
Poland	Mazowieckie	Ciechanowski	PL	PL12	PL922	340915	65	80590	23.6393	173162	50.7933	52701	65592	75481	66551	-1	116102	119016	5183.57															9	28	0	0	0	0	0	0	0	0	0	0	0	0	0	0>2
Poland	Mazowieckie	Płocki	PL	PL12	PL923	328407	98	80711	24.5765	169051	51.4761	48754	59521	74914	64507	-1	118526	120717	3305.97															9	28	0	0	0	0	0	0	0	0	0	0	0	0	0	0>2
Poland	Mazowieckie	Ostrołęcki	PL	PL12	PL924	385941	59	87081	22.5633	194294	50.3429	62883	75985	85295	74697	0	128896	124655	6416.66															9	28	0	0	0	0	0	0	0	0	0	0	0	0	0	0>2
Poland	Mazowieckie	Siedlecki	PL	PL12	PL925	419696	70	99031	23.5959	212377	50.6026	69840	80335	93722	76768	0	143677	153313	5962.2															9	28	0	0	0	0	0	0	0	0	0	0	0	0	0	0>2
Poland	Małopolskie	-	PL	PL21	-	3403530		785511	23.0793	1751374	51.4576	545384	609828	823274	639533		1195741	1202036		2.9	245.59		62.1			19.5	451.4		128	3.7608	7488	220.007	262860	9	28	0	0	0	0	0	0	0	0	0	0	0	0	0	0>2
Poland	Małopolskie	Miasto Kraków	PL	PL21	PL213	771985	2365	204651	26.5097	411663	53.3253	112962	110573	210010	133789	2	362057	391858	322.84															9	28	0	0	0	0	0	0	0	0	0	0	0	0	0	0>2
Poland	Małopolskie	Krakowski	PL	PL21	PL214	731513	181	157892	21.5843	372037	50.8586	124710	134990	176445	137476	4	229646	225784	4004.35															9	28	0	0	0	0	0	0	0	0	0	0	0	0	0	0>2
Poland	Małopolskie	Tarnowski	PL	PL21	PL217	463370	178	104687	22.5925	235934	50.917	70700	89141	107742	91100	0	147522	144639	2573.32															9	28	0	0	0	0	0	0	0	0	0	0	0	0	0	0>2
Poland	Małopolskie	Nowosądecki	PL	PL21	PL218	541191	154	107564	19.8754	273174	50.4764	97422	111571	122169	102465	2	157805	151659	3483.45															9	28	0	0	0	0	0	0	0	0	0	0	0	0	0	0>2
Poland	Małopolskie	Nowotarski	PL	PL21	PL219	344111	131	73094	21.2414	175649	51.0443	57157	68855	78347	66658	1	106844	105064	2601.51															9	28	0	0	0	0	0	0	0	0	0	0	0	0	0	0>2
Poland	Małopolskie	Oświęcimski	PL	PL21	PL21A	551360	271	137623	24.9606	282917	51.3126	82433	94698	128561	108045	0	191867	183032	2015.09															9	28	0	0	0	0	0	0	0	0	0	0	0	0	0	0>2
Poland	Śląskie	-	PL	PL22	-	4533468		1186599	26.1742	2348046	51.7936	655845	717810	1074820	898394		1809320	1771456		3.4	252.15		55.14			32.0	492.0		478	10.5438	20494	452.06	334215	9	28	0	0	0	0	0	0	0	0	0	0	0	0	0	0>2
Poland	Śląskie	Częstochowski	PL	PL22	PL224	513066	168	140596	27.4031	266475	51.9378	69294	83010	117274	102892	-2	193623	200684	3010.31															9	28	0	0	0	0	0	0	0	0	0	0	0	0	0	0>2
Poland	Śląskie	Bielski	PL	PL22	PL225	668033	284	164941	24.6905	345022	51.6474	105061	113311	156426	128294	1	238348	235771	2324.82															9	28	0	0	0	0	0	0	0	0	0	0	0	0	0	0>2
Poland	Śląskie	Rybnicki	PL	PL22	PL227	634643	470	153954	24.2584	325613	51.3065	96508	105074	150760	128347	0	239832	212104	1335.87															9	28	0	0	0	0	0	0	0	0	0	0	0	0	0	0>2
Poland	Śląskie	Bytomski	PL	PL22	PL228	438483	279	113617	25.9114	226712	51.7037	61667	70475	103648	89076	-1	177701	171600	1555.72															9	28	0	0	0	0	0	0	0	0	0	0	0	0	0	0>2
Poland	Śląskie	Gliwicki	PL	PL22	PL229	468570	534	123462	26.3487	242535	51.7607	66078	72386	111637	95007	-1	197651	188239	868.02															9	28	0	0	0	0	0	0	0	0	0	0	0	0	0	0>2
Poland	Śląskie	Katowicki	PL	PL22	PL22A	732477	1929	199634	27.2546	382305	52.1934	102486	111302	173217	145838	-2	330005	340184	375.46															9	28	0	0	0	0	0	0	0	0	0	0	0	0	0	0>2
Poland	Śląskie	Sosnowiecki	PL	PL22	PL22B	680683	379	198034	29.0934	355236	52.1882	89415	97604	163900	131730	-2	283511	286690	1777.64															9	28	0	0	0	0	0	0	0	0	0	0	0	0	0	0>2
Poland	Śląskie	Tyski	PL	PL22	PL22C	397513	421	92361	23.2347	204148	51.3563	65336	64648	97958	77210	2	148649	136184	932.63															9	28	0	0	0	0	0	0	0	0	0	0	0	0	0	0>2
Poland	Lubelskie	-	PL	PL31	-	2117295		532469	25.1486	1091321	51.5432	311600	383165	486226	403835		779092	780786		6.3	250.72		52.21			19.9	485.3		14	0.661221	697	32.9194	117528	9	28	0	0	0	0	0	0	0	0	0	0	0	0	0	0>2
Poland	Lubelskie	Bialski	PL	PL31	PL811	301564	51	71990	23.8722	152813	50.6735	46497	58188	67097	57792	-1	107288	110177	5897.15															9	28	0	0	0	0	0	0	0	0	0	0	0	0	0	0>2
Poland	Lubelskie	Chełmsko-zamojski	PL	PL31	PL812	624013	67	160831	25.7737	319824	51.2528	85840	115265	140325	121752	-2	221405	223655	9170.8															9	28	0	0	0	0	0	0	0	0	0	0	0	0	0	0>2
Poland	Lubelskie	Lubelski	PL	PL31	PL814	712713	169	177876	24.9576	374150	52.4966	108440	119570	173556	133271	1	287250	283105	4165.24															9	28	0	0	0	0	0	0	0	0	0	0	0	0	0	0>2
Poland	Lubelskie	Puławski	PL	PL31	PL815	479005	85	121772	25.4219	244534	51.0504	70823	90142	105248	91020	-2	163149	163849	5559.6															9	28	0	0	0	0	0	0	0	0	0	0	0	0	0	0>2
Poland	Podkarpackie	-	PL	PL32	-	2129978		489645	22.9883	1086908	51.0291	322862	403294	502741	411436		703719	670951		6.5	223.18		58.43			15.9	398.6		83	3.89675	2435	114.32	57054	9	28	0	0	0	0	0	0	0	0	0	0	0	0	0	0>2
Poland	Podkarpackie	Krośnieński	PL	PL32	PL821	481884	87	113934	23.6434	245711	50.9897	71540	90248	111415	94747	0	155381	146424	5472.75															9	28	0	0	0	0	0	0	0	0	0	0	0	0	0	0>2
Poland	Podkarpackie	Przemyski	PL	PL32	PL822	390430	91	90907	23.2838	199184	51.0166	57617	75138	90105	76663	-1	127029	122589	4240.13															9	28	0	0	0	0	0	0	0	0	0	0	0	0	0	0>2
Poland	Podkarpackie	Rzeszowski	PL	PL32	PL823	642105	181	140914	21.9456	328642	51.182	103403	121404	157133	119251	3	219083	211680	3506.97															9	28	0	0	0	0	0	0	0	0	0	0	0	0	0	0>2
Poland	Podkarpackie	Tarnobrzeski	PL	PL32	PL824	615559	138	143890	23.3755	313371	50.9084	90302	116504	144088	120775	0	202226	190258	4409.39															9	28	0	0	0	0	0	0	0	0	0	0	0	0	0	0>2
Poland	Świętokrzyskie	-	PL	PL33	-	1241193		330831	26.6543	636075	51.2471	170752	216864	283338	239408		444788	446703		5.8	241.18		52.04			13.9	569.0		50	4.02838	1427	114.97	69762	9	28	0	0	0	0	0	0	0	0	0	0	0	0	0	0>2
Poland	Świętokrzyskie	Kielecki	PL	PL33	PL721	762271	152	203492	26.6955	393274	51.5924	104954	129962	176851	147012	-1	282930	280524	4965.79															9	28	0	0	0	0	0	0	0	0	0	0	0	0	0	0>2
Poland	Świętokrzyskie	Sandomiersko-jędrzejowski	PL	PL33	PL722	478922	72	127339	26.5887	242801	50.6974	65798	86902	106487	92396	-2	161858	166179	6593.15															9	28	0	0	0	0	0	0	0	0	0	0	0	0	0	0>2
Poland	Podlaskie	-	PL	PL34	-	1181627		287046	24.2924	605813	51.2694	172166	214257	271545	236613		445424	454836		3.2	255.99		82.72			21.7	472.9		30	2.53887	1299	109.933	71538	9	28	0	0	0	0	0	0	0	0	0	0	0	0	0	0>2
Poland	Podlaskie	Białostocki	PL	PL34	PL841	513395	100	123863	24.1263	267227	52.051	76075	87298	125112	101047	1	209830	213876	5063.05															9	28	0	0	0	0	0	0	0	0	0	0	0	0	0	0>2
Poland	Podlaskie	Łomżyński	PL	PL34	PL842	395938	45	100200	25.307	200332	50.5968	55972	73972	85827	79967	-2	140209	146621	8697.78															9	28	0	0	0	0	0	0	0	0	0	0	0	0	0	0>2
Poland	Podlaskie	Suwalski	PL	PL34	PL843	272294	44	62983	23.1305	138254	50.7738	40119	52987	60606	55599	-1	95385	94339	6151.28															9	28	0	0	0	0	0	0	0	0	0	0	0	0	0	0>2
Poland	Wielkopolskie	-	PL	PL41	-	3496313		809752	23.1602	1795344	51.3496	575000	609209	853989	648363		1238431	1230281		2.2	161.29		64.21			27.3	361.3		225	6.43535	5699	163	270794	9	28	0	0	0	0	0	0	0	0	0	0	0	0	0	0>2
Poland	Wielkopolskie	Pilski	PL	PL41	PL411	411211	64	93556	22.7513	208460	50.6942	66457	76574	96915	77709	0	142899	133489	6370.83															9	28	0	0	0	0	0	0	0	0	0	0	0	0	0	0>2
Poland	Wielkopolskie	Koniński	PL	PL41	PL414	657928	103	153078	23.2667	335553	51.0015	104154	121253	152655	126788	0	223482	218792	6310.8															9	28	0	0	0	0	0	0	0	0	0	0	0	0	0	0>2
Poland	Wielkopolskie	Miasto Poznań	PL	PL41	PL415	536357	2051	148261	27.6422	286250	53.3693	78238	74457	145079	90322	-1	244579	261952	258.36															9	28	0	0	0	0	0	0	0	0	0	0	0	0	0	0>2
Poland	Wielkopolskie	Kaliski	PL	PL41	PL416	669843	116	158595	23.6764	343246	51.2428	106164	121596	154476	129012	0	219246	217986	5708.82															9	28	0	0	0	0	0	0	0	0	0	0	0	0	0	0>2
Poland	Wielkopolskie	Leszczyński	PL	PL41	PL417	558096	93	123687	22.1623	283198	50.7436	95484	103039	131910	103976	1	180920	175426	5914.67															9	28	0	0	0	0	0	0	0	0	0	0	0	0	0	0>2
Poland	Wielkopolskie	Poznański	PL	PL41	PL418	662878	135	132575	19.9999	338637	51.0859	124503	112290	172954	120556	7	227305	222636	4860.2															9	28	0	0	0	0	0	0	0	0	0	0	0	0	0	0>2
Poland	Zachodniopomorskie	-	PL	PL42	-	1701139		436887	25.682	874275	51.3935	247008	285105	408642	323497		681677	659594		3.8	252.07		72.03			18.3	470.1		27	1.58717	1125	66.1322	116791	9	28	0	0	0	0	0	0	0	0	0	0	0	0	0	0>2
Poland	Zachodniopomorskie	Miasto Szczecin	PL	PL42	PL424	402438	1341	114756	28.5152	211339	52.5147	54698	58356	101752	72876	-1	182578	180565	296.51															9	28	0	0	0	0	0	0	0	0	0	0	0	0	0	0>2
Poland	Zachodniopomorskie	Koszaliński	PL	PL42	PL426	357513	82	92529	25.8813	184630	51.6429	51468	60414	84707	68395	0	145077	141894	4306.44															9	28	0	0	0	0	0	0	0	0	0	0	0	0	0	0>2
Poland	Zachodniopomorskie	Szczecinecko-pyrzycki	PL	PL42	PL427	427499	41	105866	24.764	217039	50.7695	63143	77626	98279	82585	-1	160346	149250	10198.1															9	28	0	0	0	0	0	0	0	0	0	0	0	0	0	0>2
Poland	Zachodniopomorskie	Szczeciński	PL	PL42	PL428	513689	69	123736	24.0877	261267	50.8609	77699	88709	123904	99641	1	193676	187885	7401.34															9	28	0	0	0	0	0	0	0	0	0	0	0	0	0	0>2
Poland	Lubuskie	-	PL	PL43	-	1014673		249546	24.5937	520823	51.3291	155202	172196	247106	190623		393165	376597		3	204.28		48.86			29.0	402.4		14	1.37975	697	68.6921	35272	9	28	0	0	0	0	0	0	0	0	0	0	0	0	0	0>2
Poland	Lubuskie	Gorzowski	PL	PL43	PL431	385309	63	93472	24.259	197254	51.1937	59739	65008	93850	73240	0	148836	142749	6029.7															9	28	0	0	0	0	0	0	0	0	0	0	0	0	0	0>2
Poland	Lubuskie	Zielonogórski	PL	PL43	PL432	629364	80	156074	24.7987	323569	51.4121	95463	107188	153256	117383	0	244329	233848	7769.23															9	28	0	0	0	0	0	0	0	0	0	0	0	0	0	0>2
Poland	Dolnośląskie	-	PL	PL51	-	2304464		625626	27.1484	1202240	52.17	321640	359488	571859	425851		972549	975788		3.3	222.14		75.54			26.7	480.3		166	7.20341	4059	176.136	229785	9	28	0	0	0	0	0	0	0	0	0	0	0	0	0	0>2
Poland	Dolnośląskie	Miasto Wrocław	PL	PL51	PL514	641253	2193	176197	27.477	341810	53.3035	93084	87169	179328	105475	2	310042	329762	288.99															9	28	0	0	0	0	0	0	0	0	0	0	0	0	0	0>2
Poland	Dolnośląskie	Jeleniogórski	PL	PL51	PL515	562127	101	151231	26.9034	290231	51.6309	76021	93242	132633	109000	-2	221667	215836	5496.35															9	28	0	0	0	0	0	0	0	0	0	0	0	0	0	0>2
Poland	Dolnośląskie	Legnicko-głogowski	PL	PL51	PL516	449054	129	114479	25.4934	231177	51.4809	67421	75571	107155	84428	0	176446	168448	3427.21															9	28	0	0	0	0	0	0	0	0	0	0	0	0	0	0>2
Poland	Dolnośląskie	Wałbrzyski	PL	PL51	PL517	652030	156	183719	28.1765	339022	51.9948	85114	103506	152743	126948	-2	264394	261742	4126.83															9	28	0	0	0	0	0	0	0	0	0	0	0	0	0	0>2
Poland	Opolskie	-	PL	PL52	-	1584340		387180	24.4379	814071	51.3823	230496	264562	383478	318624		585682	567305		3.2	213.21		71.84			31.5	477.7		61	3.85018	1630	102.882	28204	9	28	0	0	0	0	0	0	0	0	0	0	0	0	0	0>2
Poland	Opolskie	Wrocławski	PL	PL52	PL518	597913	93	134930	22.5668	304632	50.9492	98748	101081	151238	111916	4	215688	210667	6347.94															9	28	0	0	0	0	0	0	0	0	0	0	0	0	0	0>2
Poland	Opolskie	Nyski	PL	PL52	PL523	371243	91	95965	25.8496	190794	51.3933	50652	64674	85912	74040	-1	134830	134817	4040.14															9	28	0	0	0	0	0	0	0	0	0	0	0	0	0	0>2
Poland	Opolskie	Opolski	PL	PL52	PL524	615184	116	156285	25.4046	318645	51.7967	81096	98807	146328	132668	-1	235164	221821	5251.77															9	28	0	0	0	0	0	0	0	0	0	0	0	0	0	0>2
Poland	Kujawsko-pomorskie	-	PL	PL61	-	2077958		508777	24.4845	1070934	51.5378	314520	366493	489077	399091		778010	752647		4.3	249.93		65.37			19.2	395.4		54	2.59871	133	6.40051	142185	9	28	0	0	0	0	0	0	0	0	0	0	0	0	0	0>2
Poland	Kujawsko-pomorskie	Bydgosko-toruński	PL	PL61	PL613	776873	267	198725	25.5801	407214	52.4171	115101	126892	191951	144204	1	318332	312402	2876.25															9	28	0	0	0	0	0	0	0	0	0	0	0	0	0	0>2
Poland	Kujawsko-pomorskie	Grudziądzki	PL	PL61	PL616	389769	96	90746	23.282	198737	50.9884	62303	72256	89402	75062	0	140622	134469	3998.33															9	28	0	0	0	0	0	0	0	0	0	0	0	0	0	0>2
Poland	Kujawsko-pomorskie	Inowrocławski	PL	PL61	PL617	363419	91	86629	23.8372	185457	51.0312	54677	66188	84010	71915	-1	126998	121151	3950.94															9	28	0	0	0	0	0	0	0	0	0	0	0	0	0	0>2
Poland	Kujawsko-pomorskie	Świecki	PL	PL61	PL618	188812	57	42758	22.6458	95140	50.3887	30799	35745	43369	36141	0	63378	58638	3294.85															9	28	0	0	0	0	0	0	0	0	0	0	0	0	0	0>2
Poland	Kujawsko-pomorskie	Włocławski	PL	PL61	PL619	359085	98	89919	25.0411	184386	51.3488	51640	65412	80345	71769	-1	128680	125987	3605.81															9	28	0	0	0	0	0	0	0	0	0	0	0	0	0	0>2
Poland	Warmińsko-mazurskie	-	PL	PL62	-	1428899		333309	23.3263	730010	51.089	219159	259306	338031	279094		547400	518743		5.6	214.04		72.95			32.5	377.1		9	0.629856	890	62.2857	72582	9	28	0	0	0	0	0	0	0	0	0	0	0	0	0	0>2
Poland	Warmińsko-mazurskie	Elbląski	PL	PL62	PL621	526233	72	123045	23.3822	267488	50.8307	81763	97672	122079	101674	-1	193871	182578	7238.34															9	28	0	0	0	0	0	0	0	0	0	0	0	0	0	0>2
Poland	Warmińsko-mazurskie	Olsztyński	PL	PL62	PL622	613742	60	145071	23.6371	316404	51.5533	92498	106738	148585	120850	0	244135	233017	10192.8															9	28	0	0	0	0	0	0	0	0	0	0	0	0	0	0>2
Poland	Warmińsko-mazurskie	Ełcki	PL	PL62	PL623	288924	46	65193	22.5641	146118	50.5732	44898	54896	67367	56570	0	109394	103148	6261.79															9	28	0	0	0	0	0	0	0	0	0	0	0	0	0	0>2
Poland	Pomorskie	-	PL	PL63	-	2336003		544242	23.298	1198518	51.3064	390458	405739	567073	428491		901253	878937		3	238.04		78.97			27.1	403.2		47	2.01198	2544	108.904	219511	9	28	0	0	0	0	0	0	0	0	0	0	0	0	0	0>2
Poland	Pomorskie	Trójmiejski	PL	PL63	PL633	749615	1804	211479	28.2117	395105	52.7077	108742	107576	190091	131727	1	345651	362553	410.86															9	28	0	0	0	0	0	0	0	0	0	0	0	0	0	0>2
Poland	Pomorskie	Gdański	PL	PL63	PL634	591685	138	110337	18.6479	298668	50.4775	116185	112197	144993	107973	7	200311	189542	4248.67															9	28	0	0	0	0	0	0	0	0	0	0	0	0	0	0>2
Poland	Pomorskie	Słupski	PL	PL63	PL636	335516	64	79424	23.6722	171106	50.9979	53206	60790	78195	63901	1	126708	118281	5176.24															9	28	0	0	0	0	0	0	0	0	0	0	0	0	0	0>2
Poland	Pomorskie	Chojnicki	PL	PL63	PL637	226584	55	48633	21.4636	114200	50.4007	39886	43847	51463	42755	1	75947	69544	4048.89															9	28	0	0	0	0	0	0	0	0	0	0	0	0	0	0>2
Poland	Pomorskie	Starogardzki	PL	PL63	PL638	432603	106	94369	21.8142	219439	50.7253	72439	81329	102331	82135	0	152636	139017	4046.53															9	28	0	0	0	0	0	0	0	0	0	0	0	0	0	0>2
Portugal	-	-	PT	-	-	10227237	113	2834124	27.7115	5384465	52.6483	1418652	1636986	2108492	2228983	-1.4	4124704	5925599	92227										1822	17.8152	57933	2044.12		46	17	0	0	0	0	0	0	0	0	0	0	0	0>2	2	2
Portugal	Norte	-	PT	PT11	-	3556648		938322	26.3822	1871101	52.6086	467076	597009	735182	819059		1357211	1873474		7.4	511.33	4.56571		14.1743	8.84432				849	23.8708	18319	1952.31		46	17	0	0	0	0	0	0	0	0	0	0	0	0>2	2	2
Portugal	Norte	Alto Minho	PT	PT11	PT111	229273	103	72463	31.6056	123131	53.705	26764	35478	44783	49785	-4	90257	152996	2225.34				141.271			47.3774	402.708				617	851.469		46	17	0	0	0	0	0	0	0	0	0	0	0	0>2	2	2
Portugal	Norte	Cávado	PT	PT11	PT112	402254	323	90809	22.575	211069	52.4716	56954	73092	90142	91257	-2	141776	195030	1250.21				109.419			16.3385	229.482				2217	2441.39		46	17	0	0	0	0	0	0	0	0	0	0	0	0>2	2	2
Portugal	Norte	Ave	PT	PT11	PT119	410330	282	96716	23.5703	213756	52.0937	54462	73973	87391	97788	-3	147963	193820	1457.42				101.243			35.2781	230.274				1836	1898.34		46	17	0	0	0	0	0	0	0	0	0	0	0	0>2	2	2
Portugal	Norte	Área Metropolitana do Porto	PT	PT11	PT11A	1717616	841	452644	26.353	907641	52.8431	231881	275704	359568	397819	-1	668060	834134	2051.81				110.019			31.5171	259.812				10946	2418.24		46	17	0	0	0	0	0	0	0	0	0	0	0	0>2	2	2
Portugal	Norte	Alto Tâmega	PT	PT11	PT11B	85710	29	33109	38.6291	45260	52.806	7825	12511	13395	18870	-5	37016	72117	2932.51				192.756			48.1889	425.669				65	196.321		46	17	0	0	0	0	0	0	0	0	0	0	0	0>2	2	2
Portugal	Norte	Tâmega e Sousa	PT	PT11	PT11C	414656	226	90616	21.8533	214315	51.685	57806	80428	87684	98122	-3	146881	199259	1840.78				118.92			29.6107	257.422				1768	1951.09		46	17	0	0	0	0	0	0	0	0	0	0	0	0>2	2	2
Portugal	Norte	Douro	PT	PT11	PT11D	189777	47	60737	32.0044	99796	52.5859	20937	30886	34533	42684	-4	78421	140404	4052.06				142.674			39.5739	385.845				445	732.667		46	17	0	0	0	0	0	0	0	0	0	0	0	0>2	2	2
Portugal	Norte	Terras de Trás-os-Montes	PT	PT11	PT11E	107032	19	41228	38.5193	56133	52.4451	10447	14937	17686	22734	-4	46837	85714	5563.81				173.197			70.0158	463.394				425	1030.85		46	17	0	0	0	0	0	0	0	0	0	0	0	0>2	2	2
Portugal	Algarve	Algarve	PT	PT15	PT150	436869	87	120176	27.5085	227089	51.981	64860	67122	92363	92348	-2	185994	382211	5088.7	6.4	405.93	3.66592	141.032	15.8006	8.18508	32.3008	325.738		17	3.89133	833	693.15		46	17	0	0	0	0	0	0	0	0	0	0	0	0>2	2	2
Portugal	Centro (PT)	-	PT	PT16	-	2197863		668381	30.4105	1154853	52.5444	273361	341830	431046	483245		915048	1462863		5.8	478.34	5.60675		13.1212	8.92192				253	11.5112	6027	901.731		46	17	0	0	0	0	0	0	0	0	0	0	0	0>2	2	2
Portugal	Centro (PT)	Oeste	PT	PT16	PT16B	354824	160	97213	27.3975	184320	51.9469	49265	57504	74976	75866	-1	144120	226552	2243.91				140.059			65.4169	350.008				1286	1322.87		46	17	0	0	0	0	0	0	0	0	0	0	0	0>2	2	2
Portugal	Centro (PT)	Região de Aveiro	PT	PT16	PT16D	360005	213	97467	27.0738	188984	52.4948	47380	58737	75182	81239	-2	140768	195107	1702.36				139.082			36.3541	293.862				1909	1958.61		46	17	0	0	0	0	0	0	0	0	0	0	0	0>2	2	2
Portugal	Centro (PT)	Região de Coimbra	PT	PT16	PT16E	430330	99	135802	31.5576	227819	52.9405	51639	62480	84109	96300	-3	182072	284658	4370.12				169.585			42.7969	355.649				1261	928.558		46	17	0	0	0	0	0	0	0	0	0	0	0	0>2	2	2
Portugal	Centro (PT)	Região de Leiria	PT	PT16	PT16F	282176	115	79838	28.2937	147081	52.1239	37049	46158	57089	62042	-3	116348	172327	2471.74				164.158			50.9939	320.633				442	553.621		46	17	0	0	0	0	0	0	0	0	0	0	0	0>2	2	2
Portugal	Centro (PT)	Viseu Dão Lafões	PT	PT16	PT16G	249554	77	77738	31.1508	132062	52.9192	30545	40621	47750	52900	-4	102115	170834	3258.88												459	590.445		46	17	0	0	0	0	0	0	0	0	0	0	0	0>2	2	2
Portugal	Centro (PT)	Beira Baixa	PT	PT16	PT16H	79751	17	29831	37.4052	42067	52.7479	8270	10763	14013	16874	-6	37307	71752	4656.03				224.9			79.4485	474.246				71	238.007		46	17	0	0	0	0	0	0	0	0	0	0	0	0>2	2	2
Portugal	Centro (PT)	Médio Tejo	PT	PT16	PT16I	230753	69	73707	31.9419	121453	52.6333	27715	35916	42466	50949	-4	98382	160427	3377.87				171.741			57.1051	437.238				370	501.988		46	17	0	0	0	0	0	0	0	0	0	0	0	0>2	2	2
Portugal	Centro (PT)	Beiras e Serra da Estrela	PT	PT16	PT16J	210470	33	76785	36.4826	111067	52.7709	21498	29651	35461	47075	-6	93936	181206	6349				202.139			69.3841	388.088				229	298.235		46	17	0	0	0	0	0	0	0	0	0	0	0	0>2	2	2
Portugal	Área Metropolitana de Lisboa	Área Metropolitana de Lisboa	PT	PT17	PT170	2843941	953	784905	27.5992	1511702	53.1552	450764	430462	601066	576744	1	1186200	1492100	3019.09	7.5	643.2	4.47969	95.0355	15.4507	7.40253	37.9718	304.975		666	23.4182	24739	3151.85		46	17	0	0	0	0	0	0	0	0	0	0	0	0>2	2	2
Portugal	Alentejo	-	PT	PT18	-	698118		220324	31.5597	361557	51.7902	88571	103608	136191	149424		302797	472830		7.3	296.59	4.71536		16.5311	10.7229				22	3.15133	1747	792.923		46	17	0	0	0	0	0	0	0	0	0	0	0	0>2	2	2
Portugal	Alentejo	Alentejo Litoral	PT	PT18	PT181	92590	17	30680	33.1353	47126	50.8975	11112	12774	18414	19610	-3	41008	69249	5393.7				168.49			45.8549	387.101				177	576.923		46	17	0	0	0	0	0	0	0	0	0	0	0	0>2	2	2
Portugal	Alentejo	Baixo Alentejo	PT	PT18	PT184	115230	13	36373	31.5656	59131	51.3156	15050	17447	21487	24873	-5	50250	85160	8679.43				173.075			85.6891	534.496				169	464.63		46	17	0	0	0	0	0	0	0	0	0	0	0	0>2	2	2
Portugal	Alentejo	Lezíria do Tejo	PT	PT18	PT185	235373	55	70368	29.8964	122130	51.8879	31598	35664	47611	50132	-3	98525	138381	4324.6				191.023			50.2691	373.667				929	1320.2		46	17	0	0	0	0	0	0	0	0	0	0	0	0>2	2	2
Portugal	Alentejo	Alto Alentejo	PT	PT18	PT186	103860	17	34866	33.5702	54538	52.5111	12174	15376	19222	22222	-7	46496	81215	6153.37				227.916			77.5288	525.888				63	180.692		46	17	0	0	0	0	0	0	0	0	0	0	0	0>2	2	2
Portugal	Alentejo	Alentejo Central	PT	PT18	PT187	151065	20	48037	31.7989	78632	52.0518	18637	22347	29457	32587	-5	66518	98825	7492.47				130.067			80.2402	463.97				409	851.427		46	17	0	0	0	0	0	0	0	0	0	0	0	0>2	2	2
Portugal	Região Autónoma dos Açores	Região Autónoma dos Açores	PT	PT20	PT200	241153	104	46702	19.3661	123473	51.2011	38718	49570	55950	50213	-2	83743	111580	2357.36	8.6	338.6	3.88703	120.97	19.698	9.86747	53.7189	282.127		15	6.22012	127	271.937		46	17	0	0	0	0	0	0	0	0	0	0	0	0>2	2	2
Portugal	Região Autónoma da Madeira	Região Autónoma da Madeira	PT	PT30	PT300	252645	314	55314	21.894	134690	53.312	35302	47385	56694	57950	-2	93711	130541	831.3	9	422.97	5.00574	202.856	14.8623	8.64731	49.5345	309.787				93	168.131		46	17	0	0	0	0	0	0	0	0	0	0	0	0>2	2	2
Romania	-	-	RO	-	-	19353621	83.1	4925942	25.4523	9907144	51.1901	3021310	3162074	4268924	3975371	-6	7072699	9017924	238398									4890	3621	18.7097	87540	452.318	1795633	51	28	0	0	0	0	0	0	0	0	0	0	1	1	1>2	2
Romania	Nord-Vest	-	RO	RO11	-	2540038		609337	23.9893	1302365	51.2734	402984	439356	576017	512344		903638	1172290		2.9	322.75					3.97		654	306	12.0471	7344	289.13		51	28	0	0	0	0	0	0	0	0	0	0	1	1	1>2	2
Romania	Nord-Vest	Bihor	RO	RO11	RO111	559322	74	134421	24.0328	286130	51.1566	90165	95842	125722	113172	-2	198811	253352	7475.34			4.20777	83.5		0.503824		684.5	129	76	13.5879	2351	420.33		51	28	0	0	0	0	0	0	0	0	0	0	1	1	1>2	2
Romania	Nord-Vest	Bistriţa-Năsăud	RO	RO11	RO112	277677	52	66047	23.7855	139718	50.3167	49429	48289	56860	57052	-2	93751	119668	5312.86			1.75996	63.7		0.391102		638.2	35	83	29.8908	1142	411.269		51	28	0	0	0	0	0	0	0	0	0	0	1	1	1>2	2
Romania	Nord-Vest	Cluj	RO	RO11	RO113	700427	105	169673	24.2242	363681	51.9228	99741	124780	174614	131619	0	261465	343533	6619.44			2.41267	65.6		0.204447		605.6	360	41	5.85357	2031	289.966		51	28	0	0	0	0	0	0	0	0	0	0	1	1	1>2	2
Romania	Nord-Vest	Maramureş	RO	RO11	RO114	459353	73	108564	23.6341	234142	50.9721	72763	79576	102537	95913	-3	157807	206105	6243.46			2.23989	73		0.409271		608.6	74	66	14.368	1157	251.876		51	28	0	0	0	0	0	0	0	0	0	0	1	1	1>2	2
Romania	Nord-Vest	Satu Mare	RO	RO11	RO115	331663	75	74822	22.5596	170841	51.5104	55466	56493	75288	69594	-3	115990	146701	4376.66			1.07308	93.1		0.520709		615.2	28	16	4.82417	293	88.3427		51	28	0	0	0	0	0	0	0	0	0	0	1	1	1>2	2
Romania	Nord-Vest	Sălaj	RO	RO11	RO116	211596	55	55810	26.3757	107853	50.9712	35420	34376	40996	44994	-4	75814	102931	3834.08			3.7496	68.1		0.404545		774.8	28	24	11.3424	370	174.862		51	28	0	0	0	0	0	0	0	0	0	0	1	1	1>2	2
Romania	Centru	-	RO	RO12	-	2306810		581357	25.2018	1177185	51.0309	379679	375261	509122	461391		827232	1050139		4.2	312.62					12.86		565	440	19.074	9983	432.762		51	28	0	0	0	0	0	0	0	0	0	0	1	1	1>2	2
Romania	Centru	Alba	RO	RO12	RO121	325078	52	90004	27.6869	164867	50.7161	48136	50796	65858	70284	-3	114314	153401	6207.83			1.99644	78.6		0.158424		679.5	66	44	13.5352	1116	343.302		51	28	0	0	0	0	0	0	0	0	0	0	1	1	1>2	2
Romania	Centru	Braşov	RO	RO12	RO122	547398	102	139993	25.5743	281361	51.3997	91383	85295	125388	105339	-1	202852	252886	5330.42			1.95562	75.7		0.291196		488.2	138	157	28.6811	4564	833.763		51	28	0	0	0	0	0	0	0	0	0	0	1	1	1>2	2
Romania	Centru	Covasna	RO	RO12	RO123	201612	54	48927	24.2679	101806	50.496	34595	32188	45273	40629	-3	72209	90643	3684.58			1.81636	55.1		0.301073		682.3	27	17	8.43204	752	372.994		51	28	0	0	0	0	0	0	0	0	0	0	1	1	1>2	2
Romania	Centru	Harghita	RO	RO12	RO124	301640	45	73999	24.5322	152727	50.6322	50029	49260	68469	59883	-3	107783	135974	6589.15			1.41725	93.7		0.306657		629.9	48	27	8.95107	702	232.728		51	28	0	0	0	0	0	0	0	0	0	0	1	1	1>2	2
Romania	Centru	Mureş	RO	RO12	RO125	533685	80	134497	25.2016	271929	50.9531	88631	89451	113602	107504	-2	189416	232616	6656.59			1.85896	119.7		0.502356		582.6	180	107	20.0493	1400	262.327		51	28	0	0	0	0	0	0	0	0	0	0	1	1	1>2	2
Romania	Centru	Sibiu	RO	RO12	RO126	397397	73	93937	23.6381	204495	51.4586	66905	68271	90532	77752	-1	140658	184619	5400.12			2.9653	93.8		0.594871		527.9	106	88	22.1441	1449	364.623		51	28	0	0	0	0	0	0	0	0	0	0	1	1	1>2	2
Romania	Nord-Est	-	RO	RO21	-	3192044		778865	24.4002	1607820	50.3696	568344	584753	636830	623252		1165331	1459302		2.4	244.03					12.25		678	863	27.036	16949	530.976		51	28	0	0	0	0	0	0	0	0	0	0	1	1	1>2	2
Romania	Nord-Est	Bacău	RO	RO21	RO211	585303	88	150095	25.644	296298	50.623	101679	103837	111405	118287	-3	219727	282485	6574.66			2.0111	64.7		0.196138		660.9	100	141	24.0901	2740	468.134		51	28	0	0	0	0	0	0	0	0	0	0	1	1	1>2	2
Romania	Nord-Est	Botoşani	RO	RO21	RO212	380526	76	96109	25.2569	191338	50.2825	64114	69191	74454	76658	-5	139264	177984	4937.06			2.90834	102.8		0.352144		743.7	55	96	25.2282	1329	349.253		51	28	0	0	0	0	0	0	0	0	0	0	1	1	1>2	2
Romania	Nord-Est	Iaşi	RO	RO21	RO213	786020	144	167731	21.3393	395318	50.2936	143152	154377	180347	140413	0	275329	327867	5429.21			1.79448	80.9		0.308644		464.6	324	111	14.1218	2973	378.235		51	28	0	0	0	0	0	0	0	0	0	0	1	1	1>2	2
Romania	Nord-Est	Neamţ	RO	RO21	RO214	442416	75	123777	27.9775	224604	50.7676	72532	73115	82318	90674	-4	175050	222891	5849.32			2.80324	97.2		0.404371		700.5	55	80	18.0825	2129	481.221		51	28	0	0	0	0	0	0	0	0	0	0	1	1	1>2	2
Romania	Nord-Est	Suceava	RO	RO21	RO215	621810	73	146218	23.5149	313509	50.4188	115770	117893	120475	121454	-2	216051	271468	8474.61			2.3192	51.2		0.322767		660.8	89	363	58.378	5928	953.346		51	28	0	0	0	0	0	0	0	0	0	0	1	1	1>2	2
Romania	Nord-Est	Vaslui	RO	RO21	RO216	375969	71	94935	25.2508	186753	49.6724	71097	66340	67831	75766	-4	139910	176607	5276.09			2.39142	107.7		0.347369		645.9	55	72	19.1505	1850	492.062		51	28	0	0	0	0	0	0	0	0	0	0	1	1	1>2	2
Romania	Sud-Est	-	RO	RO22	-	2396163		647722	27.0316	1222474	51.018	370995	376271	495993	505182		895179	1128095		6.1	209.75					21.54		463	453	18.9052	11856	494.791		51	28	0	0	0	0	0	0	0	0	0	0	1	1	1>2	2
Romania	Sud-Est	Brăila	RO	RO22	RO221	290387	61	86531	29.7985	148186	51.0305	40346	42022	58026	63462	-6	112165	138170	4742.09			2.78938	90.8		0.320607		739.7	60	49	16.874	1702	586.114		51	28	0	0	0	0	0	0	0	0	0	0	1	1	1>2	2
Romania	Sud-Est	Buzău	RO	RO22	RO222	414814	68	121359	29.2562	211232	50.9221	61088	62796	79558	90013	-5	153390	202418	6070.37			2.43314	86.3		0.375108		857.3	80	79	19.0447	2246	541.447		51	28	0	0	0	0	0	0	0	0	0	0	1	1	1>2	2
Romania	Sud-Est	Constanţa	RO	RO22	RO223	670688	95	164211	24.484	345150	51.4621	108889	105814	154515	137259	-2	240851	297762	7064.61			1.59225	66.4		0.53706		605.8	146	42	6.26223	1688	251.682		51	28	0	0	0	0	0	0	0	0	0	0	1	1	1>2	2
Romania	Sud-Est	Galaţi	RO	RO22	RO224	503875	113	132716	26.3391	256196	50.8452	77395	83554	103655	106555	-4	186234	233317	4436.74			1.78755	77.1		0.196279		628.9	100	158	31.357	3302	655.321		51	28	0	0	0	0	0	0	0	0	0	0	1	1	1>2	2
Romania	Sud-Est	Tulcea	RO	RO22	RO225	195352	23	53984	27.6342	97815	50.0712	30224	29200	39283	42661	-6	76214	97796	8438.4			1.72048	82.7		0.423338		702	25	24	12.2855	538	275.4		51	28	0	0	0	0	0	0	0	0	0	0	1	1	1>2	2
Romania	Sud-Est	Vrancea	RO	RO22	RO226	321047	66	88921	27.6972	163895	51.0502	53053	52885	60956	65232	-4	126325	158632	4824.8			1.45711	72.5		0.370351		686.7	52	101	31.4596	2380	741.324		51	28	0	0	0	0	0	0	0	0	0	0	1	1	1>2	2
Romania	Sud - Muntenia	-	RO	RO31	-	2931254		802385	27.3734	1491451	50.881	432452	458500	604117	633800		1053299	1360681		5.5	157.35					25.64		445	583	19.8891	15111	515.513		51	28	0	0	0	0	0	0	0	0	0	0	1	1	1>2	2
Romania	Sud - Muntenia	Argeş	RO	RO31	RO311	579937	85	153675	26.4986	297172	51.2421	82361	89740	124031	130130	-4	218809	280654	6792			3.07275	79.6		0.484018		691	109	209	36.0384	5017	865.094		51	28	0	0	0	0	0	0	0	0	0	0	1	1	1>2	2
Romania	Sud - Muntenia	Călăraşi	RO	RO31	RO312	284379	56	76474	26.8916	144132	50.6831	46469	45571	56483	59382	-5	99149	128253	5069.9			3.12119	111.2		0.287644		790.8	50	28	9.84602	540	189.887		51	28	0	0	0	0	0	0	0	0	0	0	1	1	1>2	2
Romania	Sud - Muntenia	Dâmboviţa	RO	RO31	RO313	490917	121	123533	25.1637	247967	50.511	72477	81860	109843	103204	-4	166874	217429	4028.67			2.21891	50		0.371346		714.3	50	120	24.4441	3080	627.397		51	28	0	0	0	0	0	0	0	0	0	0	1	1	1>2	2
Romania	Sud - Muntenia	Giurgiu	RO	RO31	RO314	265779	75	71925	27.062	133757	50.3264	39257	44533	55447	54617	-4	91638	120218	3536.02			1.79435	73.7		0.217474		1046.3	21	13	4.89128	690	259.614		51	28	0	0	0	0	0	0	0	0	0	0	1	1	1>2	2
Romania	Sud - Muntenia	Ialomiţa	RO	RO31	RO315	255972	57	67387	26.3259	129627	50.6411	43596	41238	49258	54493	-5	92348	114765	4437.64			2.03264	64.9		0.303549		831.5	27	50	19.5334	962	375.822		51	28	0	0	0	0	0	0	0	0	0	0	1	1	1>2	2
Romania	Sud - Muntenia	Prahova	RO	RO31	RO316	717995	152	196144	27.3183	368512	51.3251	103654	106835	150524	160838	-4	257168	327620	4693.38			1.66115	94.5		0.320754		733.2	126	140	19.4987	4230	589.141		51	28	0	0	0	0	0	0	0	0	0	0	1	1	1>2	2
Romania	Sud - Muntenia	Teleorman	RO	RO31	RO317	336275	58	113247	33.6769	170284	50.6383	44638	48723	58531	71136	-8	127313	171742	5784.15			1.80388	72.6		0.557579		1124.6	62	23	6.83964	592	176.046		51	28	0	0	0	0	0	0	0	0	0	0	1	1	1>2	2
Romania	Bucureşti - Ilfov	-	RO	RO32	-	2289880		525781	22.9611	1216598	53.1293	344871	327071	652652	439505		859941	1055507		3.6	580.58					4.07		1221	319	13.9309	13197	576.318		51	28	0	0	0	0	0	0	0	0	0	0	1	1	1>2	2
Romania	Bucureşti - Ilfov	Bucureşti	RO	RO32	RO321	1815233	7561	436115	24.0253	973792	53.6456	263755	249188	519011	347164	-2	715137	865555	239.22			2.33937	56.4		0.518336		610.7	1200	265	14.5987	11018	606.974		51	28	0	0	0	0	0	0	0	0	0	0	1	1	1>2	2
Romania	Bucureşti - Ilfov	Ilfov	RO	RO32	RO322	474647	303	89666	18.8911	242806	51.1551	81116	77883	133641	92341	12	144804	189952	1558.28			0.767518	48.6		0.337514		554.7	21	54	11.3769	2179	459.078		51	28	0	0	0	0	0	0	0	0	0	0	1	1	1>2	2
Romania	Sud-Vest Oltenia	-	RO	RO41	-	1928300		532245	27.6018	981068	50.8774	265549	308432	395036	427038		720091	954390		6.4	298.44					6.59		403	233	12.0832	6902	357.932		51	28	0	0	0	0	0	0	0	0	0	0	1	1	1>2	2
Romania	Sud-Vest Oltenia	Dolj	RO	RO41	RO411	624828	84	165096	26.4226	319853	51.1906	90092	103173	136028	130439	-4	229784	286234	7404.92			2.14363	72.9		0.593123		893.1	141	43	6.88189	1717	274.796		51	28	0	0	0	0	0	0	0	0	0	0	1	1	1>2	2
Romania	Sud-Vest Oltenia	Gorj	RO	RO41	RO412	316386	57	78705	24.8763	159787	50.5038	42794	52548	66872	75467	-5	114567	160678	5547.06			2.18752	46.1		0.429223		684.4	75	66	20.8606	1551	490.224		51	28	0	0	0	0	0	0	0	0	0	0	1	1	1>2	2
Romania	Sud-Vest Oltenia	Mehedinţi	RO	RO41	RO413	241958	49	67792	28.0181	122788	50.7477	33279	37870	48095	54922	-6	93489	132076	4923.07			3.38158	76.9		0.258723		887.2	52	59	24.3844	1133	468.263		51	28	0	0	0	0	0	0	0	0	0	0	1	1	1>2	2
Romania	Sud-Vest Oltenia	Olt	RO	RO41	RO414	395625	72	113426	28.6701	200480	50.6742	52859	62635	78053	88652	-6	145255	191105	5485.18			1.94553	130.3		0.514376		965.1	70	41	10.3633	1312	331.627		51	28	0	0	0	0	0	0	0	0	0	0	1	1	1>2	2
Romania	Sud-Vest Oltenia	Vâlcea	RO	RO41	RO415	349503	61	107226	30.6796	178160	50.9752	46525	52206	65988	77558	-4	136996	184297	5737.85			2.61257	35.7		0.377393		547.9	65	24	6.86689	1189	340.197		51	28	0	0	0	0	0	0	0	0	0	0	1	1	1>2	2
Romania	Vest	-	RO	RO42	-	1769132		448250	25.3373	908183	51.3349	256436	292430	399157	372859		647988	837520		3.6	399.38					13.39		461	424	23.9666	6745	381.26		51	28	0	0	0	0	0	0	0	0	0	0	1	1	1>2	2
Romania	Vest	Arad	RO	RO42	RO421	415495	54	106622	25.6614	213300	51.3364	62802	68274	91493	86304	-3	149508	196254	7688.41			2.68499	95.3		0.30951		712.9	71	132	31.7693	1831	440.679		51	28	0	0	0	0	0	0	0	0	0	0	1	1	1>2	2
Romania	Vest	Caraş-Severin	RO	RO42	RO422	271737	32	76626	28.1986	139126	51.1988	37826	42733	55150	59402	-5	97039	137671	8487.68			3.01468	68.7		0.662405		759.4	60	53	19.5042	664	244.354		51	28	0	0	0	0	0	0	0	0	0	0	1	1	1>2	2
Romania	Vest	Hunedoara	RO	RO42	RO423	384280	54	108328	28.1899	196200	51.0565	53210	56357	74360	92025	-5	148903	200039	7030.7			3.25908	76.6		0.610492		756.9	116	114	29.6659	1689	439.523		51	28	0	0	0	0	0	0	0	0	0	0	1	1	1>2	2
Romania	Vest	Timiş	RO	RO42	RO424	697620	80	156674	22.4584	359557	51.5405	102598	125066	178154	135128	0	252538	303556	8633.94			1.83051	90		0.296866		472	214	125	17.9181	2561	367.105		51	28	0	0	0	0	0	0	0	0	0	0	1	1	1>2	2
Slovenia	-	-	SI	-	-	2074938	102.9	558823	26.932	1037890	50.0203	312053	306213	447690	450159	6.8	827833	850088	20273									7213	133	6.40983	2924	140.92	158871	0	0	0	0	0	0	0	0	0	0	0	0	1	1	1	1
Slovenia	Vzhodna Slovenija (Eastern Slovenia)	-	SI	SI03	-	1090892		299579	27.4618	543137	49.7883	159448	156793	232167	242905		439594	448621		5.5	264.54					16.86		3367	93	8.52513	1680	154.002		0	0	0	0	0	0	0	0	0	0	0	0	1	1	1	1
Slovenia	Vzhodna Slovenija (Eastern Slovenia)	Pomurska (Mura)	SI	SI03	SI031	113770	85	34273	30.1248	57614	50.6408	15136	14822	23683	25856	-2	43842	48175	1325.68				64.4734				520.144	372	21	18.4583	255	224.136		0	0	0	0	0	0	0	0	0	0	0	0	1	1	1	1
Slovenia	Vzhodna Slovenija (Eastern Slovenia)	Podravska (Drava)	SI	SI03	SI032	323153	149	89640	27.7392	161320	49.9206	44620	48254	68375	72264	0	135272	137427	2153.8				65.5161				436.878	1327	3	0.928353	238	73.6493		0	0	0	0	0	0	0	0	0	0	0	0	1	1	1	1
Slovenia	Vzhodna Slovenija (Eastern Slovenia)	Koroška (Carinthia)	SI	SI03	SI033	70319	68	19943	28.3608	34811	49.5044	10180	9768	14509	15919	-1	28540	26805	1033.32				59.5322				384.125	264	1	1.42209	118	167.807		0	0	0	0	0	0	0	0	0	0	0	0	1	1	1	1
Slovenia	Vzhodna Slovenija (Eastern Slovenia)	Savinjska (Savinja)	SI	SI03	SI034	255603	111	67795	26.5236	126608	49.5331	38656	36103	55937	57112	0	104020	100917	2284.84				69.0846				381.143	818	38	14.8668	525	205.397		0	0	0	0	0	0	0	0	0	0	0	0	1	1	1	1
Slovenia	Vzhodna Slovenija (Eastern Slovenia)	Zasavska (Central Sava)	SI	SI03	SI035	56726	117	16254	28.6535	28623	50.4583	8173	7716	11863	12720	-2	23315	24007	481.93				63.0904				364.522	114	12	21.1543	145	255.615		0	0	0	0	0	0	0	0	0	0	0	0	1	1	1	1
Slovenia	Vzhodna Slovenija (Eastern Slovenia)	Posavska (Lower Sava)	SI	SI03	SI036	75295	78	21050	27.9567	37196	49.4004	11110	10554	15730	16851	4	29954	31813	962.04				46.4444				465.771	112	0	0	52	69.0617		0	0	0	0	0	0	0	0	0	0	0	0	1	1	1	1
Slovenia	Vzhodna Slovenija (Eastern Slovenia)	Jugovzhodna Slovenija (Southeast Slovenia)	SI	SI03	SI037	143655	54	36678	25.532	70698	49.2137	23211	21709	30947	31110	1	54013	57247	2659.1				46.9125				402.607	306	18	12.53	251	174.724		0	0	0	0	0	0	0	0	0	0	0	0	1	1	1	1
Slovenia	Vzhodna Slovenija (Eastern Slovenia)	Primorsko-notranjska (Littoral-Inner Carniola)	SI	SI03	SI038	52371	36	13946	26.6292	26267	50.1556	8362	7867	11123	11073	0	20638	22230	1447.13				51.5917				500.631	54	0	0	96	183.308		0	0	0	0	0	0	0	0	0	0	0	0	1	1	1	1
Slovenia	Zahodna Slovenija (Western Slovenia)	-	SI	SI04	-	984046		259244	26.3447	494753	50.2774	152605	149420	215523	207254		388239	401467		4.8	377.06					14.98		3846	35	3.55674	1206	122.555		0	0	0	0	0	0	0	0	0	0	0	0	1	1	1	1
Slovenia	Zahodna Slovenija (Western Slovenia)	Osrednjeslovenska (Central Slovenia)	SI	SI04	SI041	548076	235	134371	24.5169	278322	50.7816	87543	91480	122101	112581	2	217426	215918	2318.76				35.7732				299.646	2400	23	4.1965	839	153.081		0	0	0	0	0	0	0	0	0	0	0	0	1	1	1	1
Slovenia	Zahodna Slovenija (Western Slovenia)	Gorenjska (Upper Carniola)	SI	SI04	SI042	204030	95	56966	27.9204	100484	49.2496	31549	27433	43998	44084	0	77283	79502	2122.03				50.0894				339.822	558	6	2.94074	194	95.0841		0	0	0	0	0	0	0	0	0	0	0	0	1	1	1	1
Slovenia	Zahodna Slovenija (Western Slovenia)	Goriška (Gorizia)	SI	SI04	SI043	117212	50	34862	29.7427	58256	49.7014	17381	15303	24123	25543	-1	45983	50829	2309.51				48.6099				1385.81	359	5	4.26577	87	74.2245		0	0	0	0	0	0	0	0	0	0	0	0	1	1	1	1
Slovenia	Zahodna Slovenija (Western Slovenia)	Obalno-kraška (Coastal-Karst)	SI	SI04	SI044	114728	110	33045	28.8029	57691	50.285	16132	15204	25301	25046	2	47547	55218	1037.38				50.8946				607.225	529	1	0.871627	86	74.9599		0	0	0	0	0	0	0	0	0	0	0	0	1	1	1	1
Spain	-	-	ES	-	-	46624907	93.1	11830577	25.3739	23769134	50.9795	6882005	7098327	10159116	10654882	6	18496993	25733016	505983										30556	65.5358	520023	1115.33	376793	74	43	0	0	0	0	0	0	0	0	0	0	2	2	2	2
Spain	Galicia	-	ES	ES11	-	2679691		851481	31.7753	1386219	51.7306	318406	339321	558130	612353		1074681	1616602		13.3	466.62	6.53		17.83	9.18				644	24.0326	16547	617.497	16050	74	43	0	0	0	0	0	0	0	0	0	0	2	2	2	2
Spain	Galicia	A Coruña	ES	ES11	ES111	1113601	140	347474	31.2027	578856	51.9806	135379	138661	234957	257130	-2	446998	654280	7959.02				148.027			20.5989	361.596				7965	715.247		74	43	0	0	0	0	0	0	0	0	0	0	2	2	2	2
Spain	Galicia	Lugo	ES	ES11	ES112	326822	33	117657	36.0003	168151	51.4503	33071	38181	63784	74129	-4	134119	223920	9859.99				193.368			30.77	475.728				2111	645.917		74	43	0	0	0	0	0	0	0	0	0	0	2	2	2	2
Spain	Galicia	Ourense	ES	ES11	ES113	305353	42	116674	38.2095	158229	51.8184	29986	35460	56222	67011	-5	130811	244323	7291.67				214.022			25.5404	446.795				2363	773.858		74	43	0	0	0	0	0	0	0	0	0	0	2	2	2	2
Spain	Galicia	Pontevedra	ES	ES11	ES114	933915	207	269676	28.8759	480983	51.5018	119970	127019	203167	214083	-2	362753	494079	4506.65				135.93			12.5408	280.362				4108	439.869		74	43	0	0	0	0	0	0	0	0	0	0	2	2	2	2
Spain	Principado de Asturias	Asturias	ES	ES12	ES120	1013847	96	337615	33.3004	529103	52.1877	111282	117389	203650	243911	-4	447861	616255	10595.9	13.6	400.72	5.09	156.867	23.78	8.66	31.1398	377.765		340	33.5356	3475	342.754	3698	74	43	0	0	0	0	0	0	0	0	0	0	2	2	2	2
Spain	Cantabria	Cantabria	ES	ES13	ES130	577371	108	166738	28.8788	295849	51.2407	76793	75477	122362	136001	-2	238583	363405	5320.99	10.7	528.66	2.74	134.183	22.88	5.95	17.7191	273.528		219	37.9306	4604	797.408	4856	74	43	0	0	0	0	0	0	0	0	0	0	2	2	2	2
Spain	País Vasco	-	ES	ES21	-	2162790		633901	29.3094	1116072	51.6033	304001	287464	430659	506765		900854	1050858		10	507.73	2.57		19.8	6.86				1694	78.3248	32808	1516.93	33789	74	43	0	0	0	0	0	0	0	0	0	0	2	2	2	2
Spain	País Vasco	Araba/Álava	ES	ES21	ES211	325605	107	89656	27.5352	165921	50.9578	49087	43080	68454	75328	2	140160	162244	3039.29				98.5452			17.1917	209.984				6481	1990.45		74	43	0	0	0	0	0	0	0	0	0	0	2	2	2	2
Spain	País Vasco	Gipuzkoa	ES	ES21	ES212	708092	358	205766	29.0592	363841	51.3833	102726	98214	138516	162870	0	285399	341439	1978.66				100.524			22.2447	256.096				7126	1006.37		74	43	0	0	0	0	0	0	0	0	0	0	2	2	2	2
Spain	País Vasco	Bizkaia	ES	ES21	ES213	1129093	510	338479	29.978	586310	51.9275	152188	146170	223689	268567	-1	475295	547175	2210.13				113.936			20.3551	289.907				19201	1700.57		74	43	0	0	0	0	0	0	0	0	0	0	2	2	2	2
Spain	Comunidad Foral de Navarra	Navarra	ES	ES22	ES220	646022	62	166504	25.7737	326941	50.6083	100166	99003	134600	145749	2	256932	320820	10408.9	10	506.1	3.02	105.146	20.39	7.52	19.7246	239.801		535	82.8145	12974	2008.29	11100	74	43	0	0	0	0	0	0	0	0	0	0	2	2	2	2
Spain	La Rioja	La Rioja	ES	ES23	ES230	311344	62	85220	27.3717	157920	50.722	45182	44343	65427	71172	-1	129017	201667	5055.04	10.4	417.27	1.99	116.657	20.09	5.41	25.5686	314.813		376	120.767	5927	1903.68	6254	74	43	0	0	0	0	0	0	0	0	0	0	2	2	2	2
Spain	Aragón	-	ES	ES24	-	1311997		365842	27.8844	664319	50.6342	185207	187950	273276	299722		536386	793272		10.6	471.35	4.29		0	7.9				1194	91.0063	27500	2096.04	28410	74	43	0	0	0	0	0	0	0	0	0	0	2	2	2	2
Spain	Aragón	Huesca	ES	ES24	ES241	217672	14	63190	29.0299	107839	49.542	29704	30737	44166	49875	-2	87365	158058	15675.6				128.209			36.9569	365.919				4097	1882.19		74	43	0	0	0	0	0	0	0	0	0	0	2	2	2	2
Spain	Aragón	Teruel	ES	ES24	ES242	132267	9	40372	30.5231	65296	49.3668	17092	19233	25311	30259	-5	53317	112657	14908.5				150.168			26.8958	453.493				1808	1366.93		74	43	0	0	0	0	0	0	0	0	0	0	2	2	2	2
Spain	Aragón	Zaragoza	ES	ES24	ES243	962058	56	262280	27.2624	491184	51.0555	138411	137980	203799	219588	-1	395704	522557	17340.7				117.799			28.4342	300.278				21595	2244.67		74	43	0	0	0	0	0	0	0	0	0	0	2	2	2	2
Spain	Comunidad de Madrid	Madrid	ES	ES30	ES300	6604705	822	1548508	23.4455	3438170	52.0564	1022234	1023103	1517069	1493791	3	2613426	3011854	8088.02	12.2	456.52	2.23	105.596	19	7.39	10.8405	178.105		8894	134.662	135262	2047.96	8748	74	43	0	0	0	0	0	0	0	0	0	0	2	2	2	2
Spain	Castilla y León	-	ES	ES41	-	2388504		767638	32.1389	1209355	50.6323	285601	314120	458089	563056		1004818	1723371		12.1	453.39	4.41		22.7	7.42				2911	121.875	36549	1530.2	31987	74	43	0	0	0	0	0	0	0	0	0	0	2	2	2	2
Spain	Castilla y León	Ávila	ES	ES41	ES411	158030	20	51117	32.3464	78470	49.6551	19318	21779	29119	36697	-5	65394	163334	8105.71				178.089			38.7423	349.93				2713	1716.76		74	43	0	0	0	0	0	0	0	0	0	0	2	2	2	2
Spain	Castilla y León	Burgos	ES	ES41	ES412	352713	25	107971	30.6116	175729	49.8221	45418	46934	69174	83216	-3	148227	254897	14317.7				149.966			28.9261	310.324				5225	1481.37		74	43	0	0	0	0	0	0	0	0	0	0	2	2	2	2
Spain	Castilla y León	León	ES	ES41	ES413	458592	29	156701	34.17	235125	51.2711	48856	57086	86992	108957	-5	197015	324088	15598.2				190.943			34.7559	373.304				4463	973.196		74	43	0	0	0	0	0	0	0	0	0	0	2	2	2	2
Spain	Castilla y León	Palencia	ES	ES41	ES414	159329	20	52526	32.967	80346	50.4277	17908	20875	30076	37944	-4	65843	112475	8064.98				199.017			40.1743	362.805				1807	1134.13		74	43	0	0	0	0	0	0	0	0	0	0	2	2	2	2
Spain	Castilla y León	Salamanca	ES	ES41	ES415	329608	27	109273	33.1524	169083	51.2982	38424	44258	60602	77051	-4	139410	237552	12425.4				170.239			31.7699	363.556				6048	1834.91		74	43	0	0	0	0	0	0	0	0	0	0	2	2	2	2
Spain	Castilla y León	Segovia	ES	ES41	ES416	152913	22	44145	28.8694	75929	49.655	20216	22441	29695	36416	-4	61464	125276	6958.13				158.044			36.9202	329.691				4086	2672.11		74	43	0	0	0	0	0	0	0	0	0	0	2	2	2	2
Spain	Castilla y León	Soria	ES	ES41	ES417	88863	9	28353	31.9064	43796	49.2849	10862	12334	16565	20749	-4	37071	77792	10346.7				160.467			39.0024	382.224				2978	3351.23		74	43	0	0	0	0	0	0	0	0	0	0	2	2	2	2
Spain	Castilla y León	Valladolid	ES	ES41	ES418	516430	64	152792	29.5862	264278	51.174	68223	67324	105593	122498	-2	216299	290395	8141.3				115.583			23.4239	259.391				7767	1503.98		74	43	0	0	0	0	0	0	0	0	0	0	2	2	2	2
Spain	Castilla y León	Zamora	ES	ES41	ES419	172026	16	64760	37.6455	86599	50.3406	16376	21089	30273	39528	-7	74095	137562	10599				178.479			55.7037	471.776				1462	849.872		74	43	0	0	0	0	0	0	0	0	0	0	2	2	2	2
Spain	Castilla-La Mancha	-	ES	ES42	-	2020633		498019	24.6467	1006699	49.821	305255	320598	435878	460883		776542	1260070		18.2	285.53	3.65		24.55	7.53				2919	144.46	30508	1509.82	21657	74	43	0	0	0	0	0	0	0	0	0	0	2	2	2	2
Spain	Castilla-La Mancha	Albacete	ES	ES42	ES421	386445	26	96143	24.8788	193405	50.0472	55846	63554	80830	90072	-2	148749	218561	15114.9				139.879			22.8008	272.585				6020	1557.79		74	43	0	0	0	0	0	0	0	0	0	0	2	2	2	2
Spain	Castilla-La Mancha	Ciudad Real	ES	ES42	ES422	490904	25	128018	26.078	247837	50.4858	70186	79523	100571	112606	-5	190169	286298	20057.2				161.067			23.4681	265.37				10162	2070.06		74	43	0	0	0	0	0	0	0	0	0	0	2	2	2	2
Spain	Castilla-La Mancha	Cuenca	ES	ES42	ES423	198188	12	57086	28.804	98075	49.4858	24940	30726	39347	46089	-5	78306	156626	17295.8				163.014			31.4064	342.479				2360	1190.79		74	43	0	0	0	0	0	0	0	0	0	0	2	2	2	2
Spain	Castilla-La Mancha	Guadalajara	ES	ES42	ES424	257553	21	55021	21.363	126871	49.2602	42333	39291	61181	59727	1	100151	177775	12287.9				97.2546			17.9667	228.49				3352	1301.48		74	43	0	0	0	0	0	0	0	0	0	0	2	2	2	2
Spain	Castilla-La Mancha	Toledo	ES	ES42	ES425	687543	45	161751	23.5259	340511	49.5258	111950	107504	153949	152389	-1	259167	420810	15513.2				132.589			22.8502	241.601				8614	1252.87		74	43	0	0	0	0	0	0	0	0	0	0	2	2	2	2
Spain	Extremadura	-	ES	ES43	-	1056627		283618	26.8418	532056	50.3542	144291	168519	212812	247387		423028	656252		23.7	259.75	4.27		23.9	9.19				525	49.6864	92451	8749.63	6031	74	43	0	0	0	0	0	0	0	0	0	0	2	2	2	2
Spain	Extremadura	Badajoz	ES	ES43	ES431	667039	31	169038	25.3415	336894	50.5059	95632	110213	137840	154316	-3	261152	377188	22053.8				136.46			21.7802	294.699				2883	432.209		74	43	0	0	0	0	0	0	0	0	0	0	2	2	2	2
Spain	Extremadura	Cáceres	ES	ES43	ES432	389588	20	114580	29.4106	195162	50.0945	48659	58306	74972	93071	-4	161876	279064	20057.2				149.673			25.0298	331.456				4565	1171.75		74	43	0	0	0	0	0	0	0	0	0	0	2	2	2	2
Spain	Cataluña	-	ES	ES51	-	7520061		1872644	24.902	3844172	51.1189	1165988	1167535	1650814	1663080		3020153	3939970		11.5	408.41	3.04		22.53	7.04				6806	90.5046	109075	1229.39	118233	74	43	0	0	0	0	0	0	0	0	0	0	2	2	2	2
Spain	Cataluña	Barcelona	ES	ES51	ES511	5540830	716	1382007	24.9422	2854314	51.5142	851432	862987	1221528	1222876	2	2232128	2656260	7761.94				102.504			20.9615	227.711				84851	1531.38		74	43	0	0	0	0	0	0	0	0	0	0	2	2	2	2
Spain	Cataluña	Girona	ES	ES51	ES512	753142	127	182270	24.2013	378271	50.2257	122536	119358	162402	166576	2	293111	500725	5923.21				101.246			29.2134	232.64				7600	1009.11		74	43	0	0	0	0	0	0	0	0	0	0	2	2	2	2
Spain	Cataluña	Lleida	ES	ES51	ES513	428303	35	108648	25.3671	211462	49.3721	64705	65141	92355	97454	-1	176883	248832	12199				139.092			30.987	267.467				11260	2628.98		74	43	0	0	0	0	0	0	0	0	0	0	2	2	2	2
Spain	Cataluña	Tarragona	ES	ES51	ES514	797786	126	199719	25.0342	400125	50.1544	127315	120049	174529	176174	0	318031	534153	6344.85				116.105			23.6487	237.116				5364	672.361		74	43	0	0	0	0	0	0	0	0	0	0	2	2	2	2
Spain	Comunidad Valenciana	-	ES	ES52	-	4941527		1261279	25.5241	2507362	50.7406	734739	743339	1069206	1132964		1992343	3191206		15.6	375.76	2.4		24.76	8.02				1522	30.8002	31024	627.822	27842	74	43	0	0	0	0	0	0	0	0	0	0	2	2	2	2
Spain	Comunidad Valenciana	Alicante/Alacant	ES	ES52	ES521	1851456	318	484085	26.1462	933247	50.4061	270666	277863	398626	420216	0	747860	1303505	5900.86				106.26			18.9112	260.801				9777	528.071		74	43	0	0	0	0	0	0	0	0	0	0	2	2	2	2
Spain	Comunidad Valenciana	Castellón / Castelló	ES	ES52	ES522	567513	85	143831	25.3441	285836	50.3664	85855	84225	122506	131096	-2	229210	420725	6689.57				127.814			34.4116	267.743				3244	571.617		74	43	0	0	0	0	0	0	0	0	0	0	2	2	2	2
Spain	Comunidad Valenciana	Valencia / València	ES	ES52	ES523	2522558	233	633363	25.108	1288279	51.0703	378218	381251	548074	581652	0	1015273	1466976	10931.9				112.2			31.4082	263.829				18003	713.68		74	43	0	0	0	0	0	0	0	0	0	0	2	2	2	2
Spain	Illes Balears	-	ES	ES53	-	1182133		251557	21.2799	590727	49.9713	175932	191596	295750	267298					11.5	303.51	2.46	74.47	23.09	4.85	20.82	198.04		261	22.0787	10161	859.548	9501	74	43	0	0	0	0	0	0	0	0	0	0	2	2	2	2
Spain	Illes Balears	Eivissa y Formentera	ES	ES53	ES531	167023	255	30031	17.9802	81010	48.5023	23608	25640	50529	37215	8	65989	91989	662.42															74	43	0	0	0	0	0	0	0	0	0	0	2	2	2	2
Spain	Illes Balears	Mallorca	ES	ES53	ES532	919073	252	199283	21.683	461400	50.2028	138607	150273	223251	207659	5	358507	469848	3676.27															74	43	0	0	0	0	0	0	0	0	0	0	2	2	2	2
Spain	Illes Balears	Menorca	ES	ES53	ES533	96037	138	22243	23.1609	48317	50.3108	13717	15683	21970	22424	3	37630	52145	701.24															74	43	0	0	0	0	0	0	0	0	0	0	2	2	2	2
Spain	Andalucía	-	ES	ES61	-	8365854		1919717	22.9471	4235959	50.6339	1326177	1369656	1843472	1906832		3192230	4447093		23	344.94	3.42		22.67	8.29				1518	18.1452	37631	449.817	30083	74	43	0	0	0	0	0	0	0	0	0	0	2	2	2	2
Spain	Andalucía	Almería	ES	ES61	ES611	702436	80	144504	20.5718	346927	49.3891	121375	120112	164192	152253	2	261433	403993	8938.77				96.8521			20.968	183.149				5280	751.67		74	43	0	0	0	0	0	0	0	0	0	0	2	2	2	2
Spain	Andalucía	Cádiz	ES	ES61	ES612	1240442	166	277163	22.3439	624654	50.3574	199189	202732	273953	287405	-1	462635	629775	7595.47				88.0532			20.1722	247.029				3621	291.912		74	43	0	0	0	0	0	0	0	0	0	0	2	2	2	2
Spain	Andalucía	Córdoba	ES	ES61	ES613	777545	56	196600	25.2847	396058	50.937	114064	129573	159153	178155	-2	299972	400909	13986.3				125.107			28.734	314.93				3685	473.928		74	43	0	0	0	0	0	0	0	0	0	0	2	2	2	2
Spain	Andalucía	Granada	ES	ES61	ES614	912852	72	217720	23.8505	460887	50.4887	139758	153367	194989	207018	-1	363376	540574	12877				112.922			19.7287	274.022				5152	564.385		74	43	0	0	0	0	0	0	0	0	0	0	2	2	2	2
Spain	Andalucía	Huelva	ES	ES61	ES615	520703	51	115854	22.2495	263683	50.6398	81423	84643	120051	118732	0	195546	294535	10306.9				83.6389			23.35	280.966				854	164.009		74	43	0	0	0	0	0	0	0	0	0	0	2	2	2	2
Spain	Andalucía	Jaén	ES	ES61	ES616	626456	46	158443	25.292	315663	50.3887	88772	109714	123887	145640	-4	241041	345774	13705.6				149.862			33.6168	308.05				2876	459.091		74	43	0	0	0	0	0	0	0	0	0	0	2	2	2	2
Spain	Andalucía	Málaga	ES	ES61	ES617	1649912	225	384495	23.304	839363	50.8732	259438	255270	372355	378354	1	642796	926558	7455.73				86.1638			14.8349	253.345				10346	627.064		74	43	0	0	0	0	0	0	0	0	0	0	2	2	2	2
Spain	Andalucía	Sevilla	ES	ES61	ES618	1935508	138	424938	21.9549	988724	51.0834	322158	314245	434892	439275	0	725431	904975	14284				90.5803			12.5949	294.669				5817	300.541		74	43	0	0	0	0	0	0	0	0	0	0	2	2	2	2
Spain	Región de Murcia	Murcia	ES	ES62	ES620	1478385	130	310030	20.9709	738936	49.9826	253987	251560	336775	326033	1	540682	793812	11495.5	16.8	448.16	2.8	105.857	23.25	7.28	18.8402	217.814		10	0.676414	9552	646.11	8575	74	43	0	0	0	0	0	0	0	0	0	0	2	2	2	2
Spain	Ciudad Autónoma de Ceuta	Ceuta	ES	ES63	ES630	84152	4229	14545	17.2842	41482	49.2941	17167	16472	18387	17581	-1	26788	28039	20.33	29	831.58	2.37	62.2	24.25	7.91	18.7774	171.343		6	7.12996	382	453.94	335	74	43	0	0	0	0	0	0	0	0	0	0	2	2	2	2
Spain	Ciudad Autónoma de Melilla	Melilla	ES	ES64	ES640	84079	6180	13329	15.8529	41621	49.5023	19930	17443	17128	16249	0	26426	28318	13.93	25.8		0.45	68.4705	19.49	8.97	30.6937	158.19		2	2.37872	423	503.098	460	74	43	0	0	0	0	0	0	0	0	0	0	2	2	2	2
Spain	Canarias	-	ES	ES70	-	2195185		482392	21.975	1106172	50.3908	289667	363439	515632	544055		834117	1076170		20.1	345.53	1.79		22.29	11.09				180	8.19976	8173	372.315	9184	74	43	0	0	0	0	0	0	0	0	0	0	2	2	2	2
Spain	Canarias	El Hierro	ES	ES70	ES703	11107	41	3311	29.81	5464	49.1942	1212	1679	2340	2565	5	4411	6278	284.49															74	43	0	0	0	0	0	0	0	0	0	0	2	2	2	2
Spain	Canarias	Fuerteventura	ES	ES70	ES704	122288	73	19556	15.9918	58908	48.1715	18425	21557	33102	29648	12	49886	62775	1758.54															74	43	0	0	0	0	0	0	0	0	0	0	2	2	2	2
Spain	Canarias	Gran Canaria	ES	ES70	ES705	860278	549	189733	22.0548	435266	50.596	111365	143829	196906	218445	1	320309	399959	1658.28															74	43	0	0	0	0	0	0	0	0	0	0	2	2	2	2
Spain	Canarias	La Gomera	ES	ES70	ES706	22000	60	6394	29.0636	10768	48.9455	2259	3328	4425	5594	4	8899	14144	390.45															74	43	0	0	0	0	0	0	0	0	0	0	2	2	2	2
Spain	Canarias	La Palma	ES	ES70	ES707	84275	119	23071	27.3759	42400	50.3115	9787	13100	17625	20692	1	32248	41519	747.44				1178.98			270.331	2961.74				5535	6567.78		74	43	0	0	0	0	0	0	0	0	0	0	2	2	2	2
Spain	Canarias	Lanzarote	ES	ES70	ES708	150337	177	26421	17.5745	74593	49.6172	23122	26575	37613	36606	7	57370	81604	894.55															74	43	0	0	0	0	0	0	0	0	0	0	2	2	2	2
Spain	Canarias	Tenerife	ES	ES70	ES709	944900	463	213906	22.638	478773	50.6692	123497	153371	223621	230505	5	360994	469891	2157.3				139.49			20.8913	231.519				2638	279.183		74	43	0	0	0	0	0	0	0	0	0	0	2	2	2	2
Sweden	-	-	SE	-	-	10255359	25	2607673	25.4274	5100071	49.7308	1823968	1902980	1970769	1949969	10.8	4668856	4923628	447424									1283	5815	56.7021	84393	822.916	130309	0	0	0	0	0	0	0	0	0	0	0	0	0	0	0	0
Sweden	Stockholm	Stockholm	SE	SE11	SE110	2353123	328	489739	20.8123	1176018	49.9769	439288	441908	524625	457563	8	1028615	1077125	7143.91	5.6	478.9	0.125945	51.24		0.0722659	12.47	202.78	278	2391	101.61	22988	976.915	39506	0	0	0	0	0	0	0	0	0	0	0	0	0	0	0	0
Sweden	Östra Mellansverige	-	SE	SE12	-	1713818		449545	26.2306	851746	49.6987	303531	329571	311230	319941		792400	831948		7.2	441.65							216	1112	64.8844	15418	899.629		0	0	0	0	0	0	0	0	0	0	0	0	0	0	0	0
Sweden	Östra Mellansverige	Uppsala	SE	SE12	SE121	378282	44	90328	23.8785	189029	49.9704	67485	79465	72849	68155	9	171664	177895	8605.08			0.0989238	54.74		0.0650458	18.78	244.99	47	242	63.9734	3777	998.461	4284	0	0	0	0	0	0	0	0	0	0	0	0	0	0	0	0
Sweden	Östra Mellansverige	Södermanland	SE	SE12	SE122	295481	42	83519	28.2654	147105	49.7849	53719	51079	50975	56189	6	134829	140221	7008.25			0.163382	91.46		0.0710508	25.94	356.63	37	253	85.6231	2428	821.711	1835	0	0	0	0	0	0	0	0	0	0	0	0	0	0	0	0
Sweden	Östra Mellansverige	Östergötland	SE	SE12	SE123	462455	38	119893	25.9253	228294	49.3657	80823	90985	84636	86118	5	214942	228078	12177.4			0.139455	66.59		0.0677602	24.15	325.11	58	263	56.8704	3812	824.296	3065	0	0	0	0	0	0	0	0	0	0	0	0	0	0	0	0
Sweden	Östra Mellansverige	Örebro	SE	SE12	SE124	303031	31	80990	26.7266	151153	49.8804	53248	58390	54080	56323	6	143453	150573	9615.09			0.129137	81.18		0.0588812	23.95	328.03	39	171	56.4299	2659	877.468	3280	0	0	0	0	0	0	0	0	0	0	0	0	0	0	0	0
Sweden	Östra Mellansverige	Västmanland	SE	SE12	SE125	274569	48	74815	27.2482	136165	49.5923	48256	49652	48690	53156	5	127512	135181	5655.15			0.155296	92.84		0.111769	24.95	353.38	35	183	66.6499	2742	998.656	2943	0	0	0	0	0	0	0	0	0	0	0	0	0	0	0	0
Sweden	Småland med öarna	-	SE	SE21	-	866290		243322	28.0878	427930	49.398	152522	157140	150355	162951		395953	419705		5.7	370.89							114	357	41.2102	7562	872.918		0	0	0	0	0	0	0	0	0	0	0	0	0	0	0	0
Sweden	Småland med öarna	Jönköping	SE	SE21	SE211	361624	31	94953	26.2574	178561	49.3775	66241	67717	64631	68082	6	161101	170212	11626.7			0.133805	71.58		0.0884567	22.56	342.59	45	181	50.052	4951	1369.1	4172	0	0	0	0	0	0	0	0	0	0	0	0	0	0	0	0
Sweden	Småland med öarna	Kronoberg	SE	SE21	SE212	200447	21	53358	26.6195	98405	49.0928	36514	37854	36405	36316	7	90945	96290	9319.58			0.151884	88.07		0.0880928	23.15	333.66	26	108	53.8796	1408	702.43	3455	0	0	0	0	0	0	0	0	0	0	0	0	0	0	0	0
Sweden	Småland med öarna	Kalmar	SE	SE21	SE213	244819	21	75820	30.9698	121198	49.5051	40550	41698	39932	46819	4	116109	124033	11565.2			0.165068	95.04		0.0866402	24.17	390.82	33	62	25.3248	885	361.492	2162	0	0	0	0	0	0	0	0	0	0	0	0	0	0	0	0
Sweden	Småland med öarna	Gotland	SE	SE21	SE214	59400	19	19191	32.3081	29766	50.1111	9217	9871	9387	11734	4	27798	29170	3146.79			0.187729	67.89		0.0955713	27.15	346.22	10	6	10.101	318	535.354	793	0	0	0	0	0	0	0	0	0	0	0	0	0	0	0	0
Sweden	Sydsverige	-	SE	SE22	-	1526041		386373	25.3187	762643	49.9753	276132	280843	295925	286768		688797	718396		8.6	431.79							189	301	19.7242	5412	354.643		0	0	0	0	0	0	0	0	0	0	0	0	0	0	0	0
Sweden	Sydsverige	Blekinge	SE	SE22	SE221	159649	52	46932	29.397	78240	49.0075	27145	27918	27144	30510	4	74672	79682	3016.07			0.14118	92.77		0.0821981	30.09	352.29	22	16	10.022	609	381.462	1060	0	0	0	0	0	0	0	0	0	0	0	0	0	0	0	0
Sweden	Sydsverige	Skåne	SE	SE22	SE224	1366392	121	339441	24.8421	684403	50.0883	248987	252925	268781	256258	7	614125	638714	11214.7			0.127911	70.86		0.0694584	23.79	294.59	167	285	20.8579	4803	351.51	21150	0	0	0	0	0	0	0	0	0	0	0	0	0	0	0	0
Sweden	Västsverige	-	SE	SE23	-	2044691		517778	25.323	1016468	49.7125	363217	382337	392103	389256		920793	963403		5.6	415.1							252	929	45.4347	20914	1022.84		0	0	0	0	0	0	0	0	0	0	0	0	0	0	0	0
Sweden	Västsverige	Halland	SE	SE23	SE231	330466	58	90727	27.4543	164884	49.8944	60021	57288	57901	64529	7	144500	149212	5649.77			0.131763	68.48		0.0883553	17.43	289.52	42	81	24.5108	2166	655.438	4432	0	0	0	0	0	0	0	0	0	0	0	0	0	0	0	0
Sweden	Västsverige	Västra Götaland	SE	SE23	SE232	1714225	59	427051	24.9122	851584	49.6775	303196	325049	334202	324727	6	776293	814191	28879.7			0.121719	66.52		0.0712097	24.47	306.42	210	848	49.4684	18748	1093.67	17487	0	0	0	0	0	0	0	0	0	0	0	0	0	0	0	0
Sweden	Norra Mellansverige	-	SE	SE31	-	855456		258706	30.2419	424289	49.598	142238	147822	141999	164691		410966	439721		6.4	349.4							114	409	47.8108	6532	763.569		0	0	0	0	0	0	0	0	0	0	0	0	0	0	0	0
Sweden	Norra Mellansverige	Värmland	SE	SE31	SE311	281593	13	84508	30.0107	139951	49.6997	45910	49804	46809	54562	3	136918	146177	21548.5			0.157276	87.21		0.0802428	23.49	385.49	38	73	25.9239	1180	419.045	2956	0	0	0	0	0	0	0	0	0	0	0	0	0	0	0	0
Sweden	Norra Mellansverige	Dalarna	SE	SE31	SE312	287272	9	88053	30.6514	141972	49.4208	48793	48213	47986	54227	3	136311	146394	30300.4			0.140828	76.74		0.0828194	27.56	398.01	38	174	60.5698	2153	749.464	3346	0	0	0	0	0	0	0	0	0	0	0	0	0	0	0	0
Sweden	Norra Mellansverige	Gävleborg	SE	SE31	SE313	286591	15	86145	30.0585	142366	49.6757	47535	49805	47204	55902	3	137737	147150	19715.1			0.139338	71.31		0.0763206	28.31	363.52	38	162	56.5265	3199	1116.22	3196	0	0	0	0	0	0	0	0	0	0	0	0	0	0	0	0
Sweden	Mellersta Norrland	-	SE	SE32	-	375427		113063	30.1158	185614	49.4408	62916	63709	63857	71882		179973	198528		5.5	370.39							51	197	52.4736	3042	810.277		0	0	0	0	0	0	0	0	0	0	0	0	0	0	0	0
Sweden	Mellersta Norrland	Västernorrland	SE	SE32	SE321	245104	11	74456	30.3773	121299	49.4888	40797	41135	41308	47408	1	117097	127571	23192.7			0.142295	75.7		0.0756196	26.45	378.49	33	133	54.2627	1853	756.006	2952	0	0	0	0	0	0	0	0	0	0	0	0	0	0	0	0
Sweden	Mellersta Norrland	Jämtland	SE	SE32	SE322	130323	2	38607	29.6241	64315	49.3505	22119	22574	22549	24474	3	62876	70957	54356.2			0.168713	81.51		0.0885937	23.84	382.18	18	64	49.1088	1189	912.349	2097	0	0	0	0	0	0	0	0	0	0	0	0	0	0	0	0
Sweden	Övre Norrland	-	SE	SE33	-	520513		149147	28.6538	255363	49.0599	84124	99650	90675	96917		251359	274802		5.4	433.89							69	119	22.8621	2525	485.098		0	0	0	0	0	0	0	0	0	0	0	0	0	0	0	0
Sweden	Övre Norrland	Västerbotten	SE	SE33	SE331	270456	5	72918	26.9611	133362	49.3101	45515	54533	49352	48138	3	129104	140988	59995.7			0.115099	65.72		0.0871622	17.82	298.91	35	31	11.4621	861	318.351	3423	0	0	0	0	0	0	0	0	0	0	0	0	0	0	0	0
Sweden	Övre Norrland	Norrbotten	SE	SE33	SE332	250057	2	76229	30.4846	122001	48.7893	38609	45117	41323	48779	0	122255	133814	108564			0.149625	90.08		0.0827712	21.52	368.28	34	88	35.192	1664	665.448	2715	0	0	0	0	0	0	0	0	0	0	0	0	0	0	0	0
Switzerland	-	-	CH	-	-	8576475	213.6	2064020	24.0661	4324139	50.4186	1282565	1509045	1801101	1919744	7.1	3763603	4506713	41287									958	2174	25.3484	318691	3715.87	1129414	0	0	0	0	0	0	0	0	0	0	0	0	0	1	1	1
Switzerland	Lake Geneva region	-	CH	CH01	-	1649864		367473	22.2729	841276	50.9906	258579	310632	355171	358009		701378	897703		7.5	494.5		58.94			11.59	205.27	183	509	30.851	103417	6268.21		0	0	0	0	0	0	0	0	0	0	0	0	0	1	1	1
Switzerland	Lake Geneva region	Vaud	CH	CH01	CH011	802965	276	172276	21.455	408618	50.8886	129682	154695	173840	172472	6	348911	408755	2891.79										272	33.8745	43908	5468.23		0	0	0	0	0	0	0	0	0	0	0	0	0	1	1	1
Switzerland	Lake Geneva region	Valais	CH	CH01	CH012	345051	66	87492	25.3563	174125	50.4636	50223	62745	67311	77280	5	149720	255191	5176.58									122	104	30.1405	15383	4458.18		0	0	0	0	0	0	0	0	0	0	0	0	0	1	1	1
Switzerland	Lake Geneva region	Geneva	CH	CH01	CH013	501848	2041	107705	21.4617	258533	51.5162	78674	93192	114020	108257	6	202747	233757	244.18									61	133	26.502	44126	8792.7		0	0	0	0	0	0	0	0	0	0	0	0	0	1	1	1
Switzerland	Espace Mittelland	-	CH	CH02	-	1885754		480206	25.4649	954737	50.6289	278942	330346	373992	422268		835445	987990		4.3	381.1		61.14			18.12	280.93	276	156	8.27255	42887	2274.26		0	0	0	0	0	0	0	0	0	0	0	0	0	1	1	1
Switzerland	Espace Mittelland	Berne	CH	CH02	CH021	1040270	175	279263	26.8452	529862	50.935	148232	174359	206546	231870	3	471195	568114	5910.97										33	3.17225	15733	1512.4		0	0	0	0	0	0	0	0	0	0	0	0	0	1	1	1
Switzerland	Espace Mittelland	Fribourg	CH	CH02	CH022	318862	191	66620	20.8931	159082	49.8905	53117	61675	66007	71443	6	129968	149166	1658.18									182	70	21.9531	14271	4475.6		0	0	0	0	0	0	0	0	0	0	0	0	0	1	1	1
Switzerland	Espace Mittelland	Solothurn	CH	CH02	CH023	274366	347	70952	25.8603	137407	50.0816	38593	47519	53064	64238	4	121260	136968	783.41										31	11.2988	4972	1812.18		0	0	0	0	0	0	0	0	0	0	0	0	0	1	1	1
Switzerland	Espace Mittelland	Neuchatel	CH	CH02	CH024	178439	222	43518	24.3882	91098	51.0527	27831	33057	35350	38683	1	81132	95330	795.7									4	22	12.3291	4561	2556.06		0	0	0	0	0	0	0	0	0	0	0	0	0	1	1	1
Switzerland	Espace Mittelland	Jura	CH	CH02	CH025	73817	88	19853	26.8949	37288	50.5141	11169	13736	13025	16034	2	31890	38412	830.96									90	0		3350	4538.25		0	0	0	0	0	0	0	0	0	0	0	0	0	1	1	1
Switzerland	Northwestern Switzerland	-	CH	CH03	-	2689657		629877	23.4185	1353096	50.3074	401978	453779	606547	597476		1198167	1316298		4.3	475.39		52.27			15.67	245.94	192	685	25.4679	106439	3957.34		0	0	0	0	0	0	0	0	0	0	0	0	0	1	1	1
Switzerland	Northwestern Switzerland	Basel-Stadt	CH	CH03	CH031	195615	5297	50189	25.657	101074	51.6699	25663	32259	46433	41071	3	97123	110422	36.61									165	101	51.632	6243	3191.47		0	0	0	0	0	0	0	0	0	0	0	0	0	1	1	1
Switzerland	Northwestern Switzerland	Basel-Landschaft	CH	CH03	CH032	289701	560	80950	27.9426	147604	50.9505	41182	45829	54274	67466	3	128165	140871	512.92									26	0		6022	2078.69		0	0	0	0	0	0	0	0	0	0	0	0	0	1	1	1
Switzerland	Northwestern Switzerland	Aargau	CH	CH03	CH033	679635	484	159850	23.52	338104	49.7479	103845	117142	141760	157038	6	292202	321109	1391.01									1	183	26.9262	25309	3723.91		0	0	0	0	0	0	0	0	0	0	0	0	0	1	1	1
Switzerland	Zurich	Zurich	CH	CH04	CH040	1524706	885	338888	22.2264	766314	50.2598	231288	258549	364080	331901	6	680677	743896	1708.7	4.3	524.51		47.45			12.37	232.4		401	26.3002	68865	4516.61		0	0	0	0	0	0	0	0	0	0	0	0	0	1	1	1
Switzerland	Eastern Switzerland	-	CH	CH05	-	1180561		293470	24.8585	588503	49.8494	173725	213548	232334	267484		516644	666243		3.6	349.83		53.15			16.6	276.69	164	448	37.9481	44172	3741.61		0	0	0	0	0	0	0	0	0	0	0	0	0	1	1	1
Switzerland	Eastern Switzerland	Glarus	CH	CH05	CH051	40725	59	10670	26.2001	20111	49.3824	5793	7257	7910	9095	3	17985	22814	679.59									1	183	449.355	25309	62146.1		0	0	0	0	0	0	0	0	0	0	0	0	0	1	1	1
Switzerland	Eastern Switzerland	Schaffhausen	CH	CH05	CH052	82194	276	22541	27.4241	41525	50.5207	11460	13937	15836	18420	4	37177	42294	295.27									94	92	111.93	1972	2399.2		0	0	0	0	0	0	0	0	0	0	0	0	0	1	1	1
Switzerland	Eastern Switzerland	Appenzell Ausserrhoden	CH	CH05	CH053	55639	229	14347	25.7859	27518	49.4581	8331	9621	10320	13020	3	23823	29073	240.65									3	0		456	819.569		0	0	0	0	0	0	0	0	0	0	0	0	0	1	1	1
Switzerland	Eastern Switzerland	Appenzell Innerrhoden	CH	CH05	CH054	16272	94	3995	24.5514	7893	48.5066	2556	3163	2969	3589	3	6462	8008	170.94															0	0	0	0	0	0	0	0	0	0	0	0	0	1	1	1
Switzerland	Eastern Switzerland	St. Gallen	CH	CH05	CH055	509099	257	121720	23.9089	254171	49.9257	77477	95971	101938	111993	3	219959	257078	1964.94									23	139	27.3031	10640	2089.97		0	0	0	0	0	0	0	0	0	0	0	0	0	1	1	1
Switzerland	Eastern Switzerland	Grisons	CH	CH05	CH056	199138	28	54845	27.5412	99457	49.9438	26082	33741	37997	46473	2	91511	173318	7049.68															0	0	0	0	0	0	0	0	0	0	0	0	0	1	1	1
Switzerland	Eastern Switzerland	Thurgau	CH	CH05	CH057	277494	322	65352	23.5508	137828	49.6688	42026	49858	55364	64894	6	119727	133658	855.23									43	34	12.2525	5795	2088.33		0	0	0	0	0	0	0	0	0	0	0	0	0	1	1	1
Switzerland	Central Switzerland	-	CH	CH06	-	1170639		292994	25.0286	586527	50.1031	169341	200740	233057	274507		511969	638479		2.9	318.2		44.29			16.89	253.73	143	247	21.0996	26440	2258.6		0	0	0	0	0	0	0	0	0	0	0	0	0	1	1	1
Switzerland	Central Switzerland	Lucerne	CH	CH06	CH061	410896	275	95078	23.1392	206169	50.1755	62505	77019	84642	91652	5	176082	197239	1480.82									94	19	4.62404	7464	1816.52		0	0	0	0	0	0	0	0	0	0	0	0	0	1	1	1
Switzerland	Central Switzerland	Uri	CH	CH06	CH062	36617	34	9711	26.5205	17926	48.9554	5408	6549	6815	8134	2	15253	19855	1067.92										89	243.057	6230	17014		0	0	0	0	0	0	0	0	0	0	0	0	0	1	1	1
Switzerland	Central Switzerland	Schwyz	CH	CH06	CH063	159271	175	37764	23.7105	77648	48.7521	23057	27235	32186	39029	5	67829	78488	903.93										0		960	602.746		0	0	0	0	0	0	0	0	0	0	0	0	0	1	1	1
Switzerland	Central Switzerland	Obwalden	CH	CH06	CH064	37932	77	9391	24.7575	18716	49.3409	5713	6639	7245	8944	3	16053	21533	486.59										0		298	785.616		0	0	0	0	0	0	0	0	0	0	0	0	0	1	1	1
Switzerland	Central Switzerland	Nidwalden	CH	CH06	CH065	43527	158	11541	26.5146	21233	48.7812	5880	7321	8180	10605	4	19063	21947	273.57										0		474	1088.98		0	0	0	0	0	0	0	0	0	0	0	0	0	1	1	1
Switzerland	Central Switzerland	Zug	CH	CH06	CH066	127240	533	28578	22.4599	62912	49.4436	19516	20413	27852	30881	7	54477	58638	236.67									1	0		5484	4309.97		0	0	0	0	0	0	0	0	0	0	0	0	0	1	1	1
Switzerland	Ticino	Ticino	CH	CH07	CH070	355156	126	100931	28.4188	181923	51.2234	47262	55564	66137	85262	2	163212	240779	2791.62	6.7	318.2		79.58			10.72	276.26	48	139	39.1377	5530	1557.06		0	0	0	0	0	0	0	0	0	0	0	0	0	1	1	1
United Kingdom	-	-	UK	-	-	66981540	273.8	15957206	23.8233	33923627	50.6462	12008757	12495834	12934087	13585656	5.6	29130193	29209167	244381										41501	61.9589	335873	501.441	16273209	52	51	0	0	0	0	0	0	0	0	0	0	1	1>2	2	2
United Kingdom	Tees Valley and Durham	-	UK	UKC1	-	1210674		313391	25.8857	616307	50.9061	211256	222628	209976	253423		541460	553816		4.4									1035	85.4896	7683	634.605		52	51	0	0	0	0	0	0	0	0	0	0	1	1>2	2	2
United Kingdom	Tees Valley and Durham	Hartlepool and Stockton-on-Tees	UK	UKC1	UKC11	292641	978	71544	24.4477	148767	50.836	54266	51717	53791	61323	2	127966	131141	295.8				504.031		5.27297	44.423	459.608		208	71.0768	1681	574.424		52	51	0	0	0	0	0	0	0	0	0	0	1	1>2	2	2
United Kingdom	Tees Valley and Durham	South Teesside	UK	UKC1	UKC12	279274	935	70472	25.234	142459	51.0105	51533	54100	47407	55762	2	123934	127842	295.46				562.172		6.03587	37.5975	524.574		260	93.0985	1849	662.074		52	51	0	0	0	0	0	0	0	0	0	0	1	1>2	2	2
United Kingdom	Tees Valley and Durham	Darlington	UK	UKC1	UKC13	107342	544	28164	26.2376	55082	51.3145	19132	17457	19674	22915	2	49313	51196	194.97				833.784		6.25477	46.5801	526.355		70	65.2121	630	586.909		52	51	0	0	0	0	0	0	0	0	0	0	1	1>2	2	2
United Kingdom	Tees Valley and Durham	Durham CC	UK	UKC1	UKC14	531417	238	143211	26.9489	269999	50.8074	86325	99354	89104	113423	3	240247	243637	2203.54				584.851		6.26705	32.9308	528.775		497	93.5235	3523	662.945		52	51	0	0	0	0	0	0	0	0	0	0	1	1>2	2	2
United Kingdom	Northumberland and Tyne and Wear	-	UK	UKC2	-	1468632		378901	25.7996	747253	50.8809	239972	286264	262597	300898		669525	683068		5.2									1088	74.0825	8632	587.758		52	51	0	0	0	0	0	0	0	0	0	0	1	1>2	2	2
United Kingdom	Northumberland and Tyne and Wear	Northumberland	UK	UKC2	UKC21	322751	64	101883	31.5671	165278	51.2091	49467	47312	52108	71981	2	146964	156468	4965.34				580.943		6.38468	35.6312	545.312		212	65.6853	1675	518.976		52	51	0	0	0	0	0	0	0	0	0	0	1	1>2	2	2
United Kingdom	Northumberland and Tyne and Wear	Tyneside	UK	UKC2	UKC22	866587	2142	204708	23.6223	438848	50.641	144071	186390	161494	169924	3	396391	397811	400.14				482.352		5.71124	30.5797	451.772		606	69.9295	5086	586.9		52	51	0	0	0	0	0	0	0	0	0	0	1	1>2	2	2
United Kingdom	Northumberland and Tyne and Wear	Sunderland	UK	UKC2	UKC23	279294	2021	72310	25.8903	143127	51.246	46434	52562	48995	58993	1	126170	128789	136.64				508.425		5.81886	25.0632	483.362		270	96.6723	1871	669.903		52	51	0	0	0	0	0	0	0	0	0	0	1	1>2	2	2
United Kingdom	Cumbria	-	UK	UKD1	-	502292		155334	30.925	254621	50.6918	77690	76754	79265	113249		231855	251020		1.9									399	79.4359	3039	605.027		52	51	0	0	0	0	0	0	0	0	0	0	1	1>2	2	2
United Kingdom	Cumbria	West Cumbria	UK	UKD1	UKD11	234636	114	69480	29.6118	118380	50.4526	37355	37116	37712	52973	0	107465	114878	2036.12				1333.13		5.90023	57.5359	581.752		178	75.8622	1385	590.276		52	51	0	0	0	0	0	0	0	0	0	0	1	1>2	2	2
United Kingdom	Cumbria	East Cumbria	UK	UKD1	UKD12	267656	57	85854	32.0762	136241	50.9015	40335	39638	41553	60276	1	124390	136142	4661.91				742.744		4.89646	52.3059	599.65		221	82.5687	1654	617.957		52	51	0	0	0	0	0	0	0	0	0	0	1	1>2	2	2
United Kingdom	Greater Manchester	-	UK	UKD3	-	2835113		589524	20.7937	1426848	50.3277	549948	576115	569072	550454		1241444	1221376		4.2									2613	92.1656	23288	821.413		52	51	0	0	0	0	0	0	0	0	0	0	1	1>2	2	2
United Kingdom	Greater Manchester	Manchester	UK	UKD3	UKD33	551847	4778	70742	12.8191	272259	49.336	106168	169423	123404	82110	6	234751	226986	114.15				327.989		5.40037	15.4028	312.587		365	66.1415	4312	781.376		52	51	0	0	0	0	0	0	0	0	0	0	1	1>2	2	2
United Kingdom	Greater Manchester	Greater Manchester South West	UK	UKD3	UKD34	495193	2440	102160	20.6303	249067	50.297	97413	93117	105505	96998	4	222897	217376	200.6				423.067		5.43439	19.1844	403.883		458	92.4892	3533	713.459		52	51	0	0	0	0	0	0	0	0	0	0	1	1>2	2	2
United Kingdom	Greater Manchester	Greater Manchester South East	UK	UKD3	UKD35	520915	2275	128025	24.5769	265333	50.9359	97279	85966	99094	110551	3	233986	232677	226.27				542.315		5.77763	19.197	523.118		550	105.583	3933	755.018		52	51	0	0	0	0	0	0	0	0	0	0	1	1>2	2	2
United Kingdom	Greater Manchester	Greater Manchester North West	UK	UKD3	UKD36	616046	1881	145137	23.5594	309544	50.2469	116241	108001	116317	130350	2	272176	271202	323.75				493.145		6.51164	18.6674	456.946		607	98.5316	4726	767.151		52	51	0	0	0	0	0	0	0	0	0	0	1	1>2	2	2
United Kingdom	Greater Manchester	Greater Manchester North East	UK	UKD3	UKD37	651112	1630	143460	22.0331	330645	50.7816	132847	119608	124752	130445	3	277634	273135	394.76				494.539		5.92361	23.8054	427.73		633	97.2183	6784	1041.91		52	51	0	0	0	0	0	0	0	0	0	0	1	1>2	2	2
United Kingdom	Lancashire	-	UK	UKD4	-	1510427		389424	25.7824	763428	50.5439	269518	275013	261804	314668		663783	680890		4.8									1120	74.1512	11188	740.718		52	51	0	0	0	0	0	0	0	0	0	0	1	1>2	2	2
United Kingdom	Lancashire	Blackburn with Darwen	UK	UKD4	UKD41	149957	1096	29136	19.4296	74850	49.9143	32649	28965	30189	29018	2	60586	61114	135.24				691.532		6.67339	30.0086	353.435		89	59.3503	1848	1232.35		52	51	0	0	0	0	0	0	0	0	0	0	1	1>2	2	2
United Kingdom	Lancashire	Blackpool	UK	UKD4	UKD42	140036	4010	37023	26.4382	70630	50.437	24609	24390	23332	30682	0	65965	70117	34.51				771.23		6.48852	35.7051	649.833		130	92.8333	1104	788.369		52	51	0	0	0	0	0	0	0	0	0	0	1	1>2	2	2
United Kingdom	Lancashire	Lancaster and Wyre	UK	UKD4	UKD44	257921	307	75641	29.3272	131195	50.8664	39650	51626	38780	52224	3	114496	116190	830.78				604.836		5.79536	38.7716	566.065		256	99.2552	1586	614.917		52	51	0	0	0	0	0	0	0	0	0	0	1	1>2	2	2
United Kingdom	Lancashire	Mid Lancashire	UK	UKD4	UKD45	395362	394	104176	26.3495	199337	50.4189	68111	71580	67413	84082	3	174961	181108	992.39				400.898		5.61276	32.8813	368.017		272	68.7977	2739	692.783		52	51	0	0	0	0	0	0	0	0	0	0	1	1>2	2	2
United Kingdom	Lancashire	East Lancashire	UK	UKD4	UKD46	334550	682	81076	24.2343	169329	50.614	65392	57241	62815	68026	3	147563	150559	484.77				577.193		6.10368	43.3418	497.683		188	56.1949	2386	713.197		52	51	0	0	0	0	0	0	0	0	0	0	1	1>2	2	2
United Kingdom	Lancashire	Chorley and West Lancashire	UK	UKD4	UKD47	232601	432	62372	26.815	118087	50.7681	39107	41211	39275	50636	4	100212	101802	532.74				684.004		5.82504	38.6929	522.354		185	79.5353	1525	655.629		52	51	0	0	0	0	0	0	0	0	0	0	1	1>2	2	2
United Kingdom	Cheshire	-	UK	UKD6	-	938235		256651	27.3547	478357	50.9848	160392	148664	163743	208785		417805	429663		3.2									834	88.8903	5959	635.129		52	51	0	0	0	0	0	0	0	0	0	0	1	1>2	2	2
United Kingdom	Cheshire	Warrington	UK	UKD6	UKD61	210869	1158	50885	24.1311	106166	50.3469	37623	35127	40356	46878	2	92377	92572	180.01				507.424		5.98233	23.7114	483.713		154	73.0311	1420	673.404		52	51	0	0	0	0	0	0	0	0	0	0	1	1>2	2	2
United Kingdom	Cheshire	Cheshire East	UK	UKD6	UKD62	383880	330	111198	28.9669	196085	51.0798	64796	56172	64396	87318	3	171974	177138	1151.27				694.488		5.60372	15.6299	547.046		367	95.6028	2392	623.111		52	51	0	0	0	0	0	0	0	0	0	0	1	1>2	2	2
United Kingdom	Cheshire	Cheshire West and Chester	UK	UKD6	UKD63	343486	383	94568	27.5318	176106	51.2702	57973	57365	58991	74589	3	153454	159953	886.89				583.139		5.51398	24.7463	471.635		313	91.1245	2147	625.062		52	51	0	0	0	0	0	0	0	0	0	0	1	1>2	2	2
United Kingdom	Merseyside	-	UK	UKD7	-	1563782		387043	24.7504	799739	51.1413	268735	308818	283111	316075		707397	654876		4									1281	81.9168	9893	632.633		52	51	0	0	0	0	0	0	0	0	0	0	1	1>2	2	2
United Kingdom	Merseyside	East Merseyside	UK	UKD7	UKD71	461818	1520	114655	24.8269	237588	51.4462	84662	81373	83751	97377	3	204584	149348	300.2				505.61		6.57518	32.4803	473.13		382	82.7166	3113	674.075		52	51	0	0	0	0	0	0	0	0	0	0	1	1>2	2	2
United Kingdom	Merseyside	Liverpool	UK	UKD7	UKD72	499052	4468	98562	19.7498	250367	50.1685	81579	131140	98859	88912	5	229548	229368	110.39				419.796		5.44008	23.0437	396.752		373	74.7417	2878	576.693		52	51	0	0	0	0	0	0	0	0	0	0	1	1>2	2	2
United Kingdom	Merseyside	Sefton	UK	UKD7	UKD73	277435	1879	83332	30.0366	143933	51.8799	45281	44024	44704	60094	1	124412	127018	145.92				582.118		5.68373	32.44	549.678		222	80.0187	1694	610.593		52	51	0	0	0	0	0	0	0	0	0	0	1	1>2	2	2
United Kingdom	Merseyside	Wirral	UK	UKD7	UKD74	325477	2116	90494	27.8035	167851	51.5708	57213	52281	55797	69692	1	148853	149142	152.03				523.847		5.99892	29.1879	494.659		304	93.4014	2208	678.389		52	51	0	0	0	0	0	0	0	0	0	0	1	1>2	2	2
United Kingdom	East Yorkshire and Northern Lincolnshire	-	UK	UKE1	-	938833		254433	27.101	473973	50.4853	162095	162014	162728	197563		421063	433463		5.6									542	57.7312	4331	461.317		52	51	0	0	0	0	0	0	0	0	0	0	1	1>2	2	2
United Kingdom	East Yorkshire and Northern Lincolnshire	Kingston upon Hull, City of	UK	UKE1	UKE11	262330	3656	52609	20.0545	130194	49.6299	49565	59266	51681	49209	2	119758	121704	70.91				499.371		5.53569	28.5899	470.781		182	69.3783	1616	616.018		52	51	0	0	0	0	0	0	0	0	0	0	1	1>2	2	2
United Kingdom	East Yorkshire and Northern Lincolnshire	East Riding of Yorkshire	UK	UKE1	UKE12	342291	142	112213	32.7829	174359	50.9388	52659	47683	52425	77311	2	152518	160159	2386.51				638.346		5.95401	23.3719	614.974		237	69.2393	1709	499.283		52	51	0	0	0	0	0	0	0	0	0	0	1	1>2	2	2
United Kingdom	East Yorkshire and Northern Lincolnshire	North and North East Lincolnshire	UK	UKE1	UKE13	334212	320	89611	26.8126	169420	50.6924	59871	55065	58622	71043	2	148787	151600	1030.68				555.037		6.25011	43.3856	511.651		123	36.803	1006	301.007		52	51	0	0	0	0	0	0	0	0	0	0	1	1>2	2	2
United Kingdom	North Yorkshire	-	UK	UKE2	-	831178		241970	29.1117	422280	50.805	129097	145012	135555	179544		368891	384381		3.3									459	55.2228	3705	445.753		52	51	0	0	0	0	0	0	0	0	0	0	1	1>2	2	2
United Kingdom	North Yorkshire	York	UK	UKE2	UKE21	211779	780	49422	23.3366	107988	50.9909	31183	54587	37433	39154	4	92940	90490	268.49				481.634		4.34387	25.9705	455.664		106	50.0522	967	456.608		52	51	0	0	0	0	0	0	0	0	0	0	1	1>2	2	2
United Kingdom	North Yorkshire	North Yorkshire CC	UK	UKE2	UKE22	619399	77	192548	31.0863	314292	50.7414	97914	90425	98122	140390	3	275951	293891	7940.15				612.852			30.6749	565.064		353	56.9907	2738	442.041		52	51	0	0	0	0	0	0	0	0	0	0	1	1>2	2	2
United Kingdom	South Yorkshire	-	UK	UKE3	-	1414972		330829	23.3806	713691	50.4385	249973	293799	258269	282102		617482	614675		5.1									1126	79.5775	11065	781.994		52	51	0	0	0	0	0	0	0	0	0	0	1	1>2	2	2
United Kingdom	South Yorkshire	Barnsley, Doncaster and Rotherham	UK	UKE3	UKE31	827230	700	208927	25.2562	418416	50.5804	149291	142259	151442	175311	3	364500	365641	1168.74				619.175		6.34014	24.1771	478.102		714	86.3122	6391	772.578		52	51	0	0	0	0	0	0	0	0	0	0	1	1>2	2	2
United Kingdom	South Yorkshire	Sheffield	UK	UKE3	UKE32	587742	1599	121902	20.7407	295275	50.2389	100682	151540	106827	106791	4	252982	249034	363.18				466.191		5.67293	18.7157	447.475		412	70.0988	4674	795.247		52	51	0	0	0	0	0	0	0	0	0	0	1	1>2	2	2
United Kingdom	West Yorkshire	-	UK	UKE4	-	2339382		507400	21.6895	1187983	50.7819	454114	472062	450362	455444		1009031	1007402		4.7									1477	63.1363	17139	732.629		52	51	0	0	0	0	0	0	0	0	0	0	1	1>2	2	2
United Kingdom	West Yorkshire	Bradford	UK	UKE4	UKE41	541400	1479	107558	19.8666	274608	50.7218	121253	102995	108743	100851	2	214932	216372	361.7				508.866		6.87142	24.9354	441.448		402	74.2519	6266	1157.37		52	51	0	0	0	0	0	0	0	0	0	0	1	1>2	2	2
United Kingdom	West Yorkshire	Leeds	UK	UKE4	UKE42	795681	1444	160467	20.1673	405421	50.9527	145654	193121	153346	143093	4	353918	349773	544.61				437.99		4.85619	19.4802	418.509		459	57.6864	4545	571.209		52	51	0	0	0	0	0	0	0	0	0	0	1	1>2	2	2
United Kingdom	West Yorkshire	Calderdale and Kirklees	UK	UKE4	UKE44	653715	847	153000	23.4047	330751	50.5956	124411	117109	122649	136546	2	284135	284395	762.55				552.075		5.64034	22.1809	470.388		359	54.9169	4210	644.012		52	51	0	0	0	0	0	0	0	0	0	0	1	1>2	2	2
United Kingdom	West Yorkshire	Wakefield	UK	UKE4	UKE45	348586	1031	86375	24.7787	177203	50.8348	62796	58837	65624	74954	5	156046	156862	334.23				494.856		5.96986	25.8186	469.038		257	73.7264	2118	607.598		52	51	0	0	0	0	0	0	0	0	0	0	1	1>2	2	2
United Kingdom	Derbyshire and Nottinghamshire	-	UK	UKF1	-	2225392		551717	24.7919	1124341	50.5233	382421	428798	396908	465548		981257	979906		4.4									1414	63.5394	9798	440.282		52	51	0	0	0	0	0	0	0	0	0	0	1	1>2	2	2
United Kingdom	Derbyshire and Nottinghamshire	Derby	UK	UKF1	UKF11	258906	3322	54548	21.0687	130763	50.506	51410	53745	49919	49284	3	110574	110902	77.02				580.906		6.45974	28.968	488.594		227	87.6766	1416	546.917		52	51	0	0	0	0	0	0	0	0	0	0	1	1>2	2	2
United Kingdom	Derbyshire and Nottinghamshire	East Derbyshire	UK	UKF1	UKF12	287383	573	81405	28.3263	146353	50.9261	45813	46808	49039	64318	2	131498	132052	495.45				838.254		6.70895	46.9756	532.391		204	70.9854	1531	532.739		52	51	0	0	0	0	0	0	0	0	0	0	1	1>2	2	2
United Kingdom	Derbyshire and Nottinghamshire	South and West Derbyshire	UK	UKF1	UKF13	515216	252	142546	27.6672	261829	50.8193	83660	82231	88429	118350	3	228905	232966	2022.22				614.888		5.71414	45.6119	492.027		364	70.65	2102	407.984		52	51	0	0	0	0	0	0	0	0	0	0	1	1>2	2	2
United Kingdom	Derbyshire and Nottinghamshire	Nottingham	UK	UKF1	UKF14	333798	4479	51831	15.5277	164280	49.2154	59388	109060	60812	52707	6	143095	138443	73.64				372.98		4.90896	25.4645	347.516		170	50.929	1354	405.635		52	51	0	0	0	0	0	0	0	0	0	0	1	1>2	2	2
United Kingdom	Derbyshire and Nottinghamshire	North Nottinghamshire	UK	UKF1	UKF15	478191	324	127111	26.5816	242495	50.7109	82878	79068	84075	105059	4	211753	212010	1458.36				146.385		5.3801	11.5017	134.883		247	51.653	2089	436.855		52	51	0	0	0	0	0	0	0	0	0	0	1	1>2	2	2
United Kingdom	Derbyshire and Nottinghamshire	South Nottinghamshire	UK	UKF1	UKF16	351898	578	94276	26.7907	178621	50.7593	59272	57886	64634	75830	3	155432	153533	601.38				637.969		5.1337	44.0469	510.091		202	57.403	1306	371.13		52	51	0	0	0	0	0	0	0	0	0	0	1	1>2	2	2
United Kingdom	Leicestershire, Rutland and Northamptonshire	-	UK	UKF2	-	1857795		432552	23.2831	936231	50.3947	343647	355087	347348	379161		783947	780279		4.2									1258	67.7147	12813	689.689		52	51	0	0	0	0	0	0	0	0	0	0	1	1>2	2	2
United Kingdom	Leicestershire, Rutland and Northamptonshire	Leicester	UK	UKF2	UKF21	358059	4889	58436	16.3202	178676	49.9013	72636	97953	70838	58196	6	139391	137257	72.36				388.204		7.01342	25.1355	363.069		274	76.5237	5724	1598.62		52	51	0	0	0	0	0	0	0	0	0	0	1	1>2	2	2
United Kingdom	Leicestershire, Rutland and Northamptonshire	Leicestershire CC and Rutland	UK	UKF2	UKF22	745276	301	197188	26.4584	375929	50.4416	125034	132707	129790	160557	6	317975	319076	2445.34				492.301		5.15329	25.4939	426.017		405	54.3423	724	97.1452		52	51	0	0	0	0	0	0	0	0	0	0	1	1>2	2	2
United Kingdom	Leicestershire, Rutland and Northamptonshire	West Northamptonshire	UK	UKF2	UKF24	405605	294	93292	23.0007	204548	50.4303	78308	68679	79530	85796	5	174618	173464	1362.58				488.653		5.25243	36.9818	398.171		322	79.3876	4378	1079.38		52	51	0	0	0	0	0	0	0	0	0	0	1	1>2	2	2
United Kingdom	Leicestershire, Rutland and Northamptonshire	North Northamptonshire	UK	UKF2	UKF25	348855	354	83636	23.9744	177078	50.7598	67669	55748	67190	74612	7	151963	150482	973.72				548.365		5.57784	53.0306	408.479		257	73.6696	1987	569.578		52	51	0	0	0	0	0	0	0	0	0	0	1	1>2	2	2
United Kingdom	Lincolnshire	Lincolnshire	UK	UKF3	UKF30	762206	130	226933	29.7732	389052	51.0429	123638	126327	124786	160522	4	340408	340531	5810.01	4.2			635.917			35.4235	576.616		267	35.0299	2671	350.43		52	51	0	0	0	0	0	0	0	0	0	0	1	1>2	2	2
United Kingdom	Herefordshire, Worcestershire and Warwickshire	-	UK	UKG1	-	1367397		384106	28.0903	692976	50.6785	229005	225881	236897	291508		602458	610337		3.1									974	71.2302	6240	456.342		52	51	0	0	0	0	0	0	0	0	0	0	1	1>2	2	2
United Kingdom	Herefordshire, Worcestershire and Warwickshire	Herefordshire, County of	UK	UKG1	UKG11	193698	89	60291	31.1263	97832	50.5075	30575	29405	31955	41472	3	85991	85963	2151.78				678.892			43.8827	635.009		98	50.5942	916	472.901		52	51	0	0	0	0	0	0	0	0	0	0	1	1>2	2	2
United Kingdom	Herefordshire, Worcestershire and Warwickshire	Worcestershire	UK	UKG1	UKG12	597034	343	171297	28.6913	303379	50.8144	99900	96102	102044	127691	4	262926	266290	1718.24				545.865			20.9368	479.035		431	72.1902	2577	431.634		52	51	0	0	0	0	0	0	0	0	0	0	1	1>2	2	2
United Kingdom	Herefordshire, Worcestershire and Warwickshire	Warwickshire	UK	UKG1	UKG13	576665	292	152518	26.4483	291765	50.5952	98530	100374	102898	122345	5	253541	258084	1952.14				583.354			31.214	489.019		445	77.1679	2747	476.36		52	51	0	0	0	0	0	0	0	0	0	0	1	1>2	2	2
United Kingdom	Shropshire and Staffordshire	-	UK	UKG2	-	1642658		442291	26.9253	824989	50.2228	277734	283766	287115	351752		716130	724815		3.7									1111	67.6343	8037	489.268		52	51	0	0	0	0	0	0	0	0	0	0	1	1>2	2	2
United Kingdom	Shropshire and Staffordshire	Telford and Wrekin	UK	UKG2	UKG21	179570	619	40248	22.4135	90330	50.3035	34893	33057	34084	37288	6	74453	76392	286.56				426.018		5.82553	33.4132	392.605		77	42.8802	690	384.251		52	51	0	0	0	0	0	0	0	0	0	0	1	1>2	2	2
United Kingdom	Shropshire and Staffordshire	Shropshire CC	UK	UKG2	UKG22	323210	101	100061	30.9585	162882	50.3951	49746	49566	51912	71925	4	142334	145979	3155.9				553.819		5.37558	32.4866	521.333		189	58.4759	1518	469.664		52	51	0	0	0	0	0	0	0	0	0	0	1	1>2	2	2
United Kingdom	Shropshire and Staffordshire	Stoke-on-Trent	UK	UKG2	UKG23	257634	2760	57831	22.447	128157	49.7438	49933	51345	48884	49641	3	115828	116077	92.24				518.177		6.92988	29.1111	489.066		151	58.6103	1702	660.627		52	51	0	0	0	0	0	0	0	0	0	0	1	1>2	2	2
United Kingdom	Shropshire and Staffordshire	Staffordshire CC	UK	UKG2	UKG24	882244	337	244151	27.6739	443620	50.2831	143162	149798	152235	192898	3	383515	386367	2589.43				556.422			27.2034	488.527		694	78.663	4127	467.784		52	51	0	0	0	0	0	0	0	0	0	0	1	1>2	2	2
United Kingdom	West Midlands	-	UK	UKG3	-	2941373		590670	20.0814	1484211	50.4598	596775	644035	572798	537095		1213869	1173702		6.5									2469	83.9404	16185	550.253		52	51	0	0	0	0	0	0	0	0	0	0	1	1>2	2	2
United Kingdom	West Midlands	Birmingham	UK	UKG3	UKG31	1150122	4299	196754	17.1072	580640	50.4851	247318	283551	228599	193900	4	457306	440439	264.34				376.395		6.77389	23.4758	345.181		960	83.4694	6516	566.549		52	51	0	0	0	0	0	0	0	0	0	0	1	1>2	2	2
United Kingdom	West Midlands	Solihull	UK	UKG3	UKG32	216618	1216	57621	26.6003	111220	51.3438	39754	35513	37412	46318	3	93957	92339	176				482.416		5.62785	32.315	450.101		194	89.5586	1014	468.105		52	51	0	0	0	0	0	0	0	0	0	0	1	1>2	2	2
United Kingdom	West Midlands	Coventry	UK	UKG3	UKG33	371236	3767	65782	17.7197	182825	49.2476	68745	103400	73806	59503	10	156487	141796	97.38				414.292		5.55393	28.2839	366.344		206	55.4903	1695	456.583		52	51	0	0	0	0	0	0	0	0	0	0	1	1>2	2	2
United Kingdom	West Midlands	Dudley	UK	UKG3	UKG36	323091	3302	83505	25.8457	164722	50.9832	58904	55372	58106	67204	2	139359	139297	96.7				634.496		5.90056	40.2363	561.761		250	77.3776	1423	440.433		52	51	0	0	0	0	0	0	0	0	0	0	1	1>2	2	2
United Kingdom	West Midlands	Sandwell	UK	UKG3	UKG37	330086	3861	65206	19.7542	166385	50.4066	70667	62403	68594	63216	4	135299	132679	84.47				519.562		7.05224	39.3837	480.178		317	96.0356	2215	671.037		52	51	0	0	0	0	0	0	0	0	0	0	1	1>2	2	2
United Kingdom	West Midlands	Walsall	UK	UKG3	UKG38	285860	2753	64817	22.6744	145341	50.8434	58335	53231	53857	55620	4	118983	116281	102.61				540.474		7.72026	27.9857	512.489		300	104.946	1688	590.499		52	51	0	0	0	0	0	0	0	0	0	0	1	1>2	2	2
United Kingdom	West Midlands	Wolverhampton	UK	UKG3	UKG39	264360	3811	56985	21.5558	133078	50.3397	53052	50565	52424	51334	4	112478	110871	68.54				573.082		7.1293	35.9358	537.146		242	91.5418	1634	618.097		52	51	0	0	0	0	0	0	0	0	0	0	1	1>2	2	2
United Kingdom	East Anglia	-	UK	UKH1	-	2534907		701784	27.6848	1279269	50.4661	435906	431279	450390	515548		1110996	1138749		3.5									1246	49.1537	9995	394.295		52	51	0	0	0	0	0	0	0	0	0	0	1	1>2	2	2
United Kingdom	East Anglia	Peterborough	UK	UKH1	UKH11	203007	592	39446	19.4309	101089	49.7958	44902	35668	45004	37987	7	85218	84154	338.9				440.871		5.81791	29.5556	411.316		89	43.8409	1615	795.539		52	51	0	0	0	0	0	0	0	0	0	0	1	1>2	2	2
United Kingdom	East Anglia	Cambridgeshire CC	UK	UKH1	UKH12	656701	215	159792	24.3325	328359	50.0013	115676	122300	123815	135118	3	276239	281761	3013.41				531.749			24.3642	414.953		297	45.2261	2471	376.275		52	51	0	0	0	0	0	0	0	0	0	0	1	1>2	2	2
United Kingdom	East Anglia	Suffolk	UK	UKH1	UKH14	764010	200	224553	29.3914	386296	50.5616	129923	121260	130127	158147	3	339077	344948	3770.31				554.574		5.09964	29.4499	491.486		462	60.4704	2797	366.095		52	51	0	0	0	0	0	0	0	0	0	0	1	1>2	2	2
United Kingdom	East Anglia	Norwich and East Norfolk	UK	UKH1	UKH15	372893	486	99765	26.7543	189193	50.7365	59794	75172	65906	72256	3	170308	170771	758.09				633.962		5.07194	30.8399	548.415		120	32.1808	1169	313.495		52	51	0	0	0	0	0	0	0	0	0	0	1	1>2	2	2
United Kingdom	East Anglia	North and West Norfolk	UK	UKH1	UKH16	258147	109	92321	35.763	132046	51.1515	38867	35440	38427	53092	2	117457	133936	2350.95				311.838		6.29532	19.3688	292.469		170	65.854	1097	424.952		52	51	0	0	0	0	0	0	0	0	0	0	1	1>2	2	2
United Kingdom	East Anglia	Breckland and South Norfolk	UK	UKH1	UKH17	280149	127	85907	30.6648	142286	50.7894	46744	41439	47111	58948	6	122697	123179	2183.21				639.303		5.62297	48.1886	546.138		108	38.5509	846	301.982		52	51	0	0	0	0	0	0	0	0	0	0	1	1>2	2	2
United Kingdom	Bedfordshire and Hertfordshire	-	UK	UKH2	-	1868306		407780	21.8262	948204	50.7521	369411	316542	389346	385227		782416	771572		2.9									1435	76.8075	9292	497.349		52	51	0	0	0	0	0	0	0	0	0	0	1	1>2	2	2
United Kingdom	Bedfordshire and Hertfordshire	Luton	UK	UKH2	UKH21	215329	4972	35783	16.6178	106132	49.2883	49723	42155	49944	37724	2	82259	80190	42.79				383.135		6.634	34.8304	348.304		185	85.915	1729	802.957		52	51	0	0	0	0	0	0	0	0	0	0	1	1>2	2	2
United Kingdom	Bedfordshire and Hertfordshire	Hertfordshire	UK	UKH2	UKH23	1193147	727	264767	22.1906	608932	51.0358	231685	200654	246316	249725	3	505062	495053	1621.66				437.666			18.4386	387.211		850	71.2402	4763	399.196		52	51	0	0	0	0	0	0	0	0	0	0	1	1>2	2	2
United Kingdom	Bedfordshire and Hertfordshire	Bedford	UK	UKH2	UKH24	173269	364	39936	23.0486	87880	50.7188	34277	28649	34521	35886	6	72922	75391	470.2				603.108		6.16925	43.2853	386.682		170	98.1133	1442	832.232		52	51	0	0	0	0	0	0	0	0	0	0	1	1>2	2	2
United Kingdom	Bedfordshire and Hertfordshire	Central Bedfordshire	UK	UKH2	UKH25	286561	401	67294	23.4833	145260	50.6908	53726	45084	58565	61892	6	122173	120938	706.36				510.188		5.29734	26.1724	357.69		230	80.2621	1358	473.896		52	51	0	0	0	0	0	0	0	0	0	0	1	1>2	2	2
United Kingdom	Essex	-	UK	UKH3	-	1848445		468488	25.345	944073	51.0739	337441	309526	346912	386078		800524	790033		2.8									1449	78.3902	7394	400.012		52	51	0	0	0	0	0	0	0	0	0	0	1	1>2	2	2
United Kingdom	Essex	Southend-on-Sea	UK	UKH3	UKH31	183855	4403	45055	24.5057	93789	51.0125	34000	29455	36735	38610	3	82241	81260	41.26				584.7		5.3631	32.6344	552.065		163	88.6568	757	411.738		52	51	0	0	0	0	0	0	0	0	0	0	1	1>2	2	2
United Kingdom	Essex	Thurrock	UK	UKH3	UKH32	174301	1054	31974	18.3441	88275	50.6451	38237	30485	39026	34579	7	71744	68049	163.49				384.393		5.74984	28.686	355.707		126	72.2887	619	355.133		52	51	0	0	0	0	0	0	0	0	0	0	1	1>2	2	2
United Kingdom	Essex	Essex Haven Gateway	UK	UKH3	UKH34	494115	387	136255	27.5756	251836	50.9671	85033	87029	85527	100271	5	217943	216960	1260.37				704.897		5.69739	35.4169	519.11		332	67.1908	1960	396.669		52	51	0	0	0	0	0	0	0	0	0	0	1	1>2	2	2
United Kingdom	Essex	West Essex	UK	UKH3	UKH35	309647	307	74331	24.0051	159185	51.4085	59130	49892	59613	66681	4	132699	132220	997.32				471.505		5.37238	37.1391	434.366		267	86.2272	1261	407.238		52	51	0	0	0	0	0	0	0	0	0	0	1	1>2	2	2
United Kingdom	Essex	Heart of Essex	UK	UKH3	UKH36	320511	377	84690	26.4234	163043	50.8697	55580	51424	59492	69325	3	138741	138528	840.53				691.396		5.00144	40.5602	469.563		229	71.4484	1270	396.242		52	51	0	0	0	0	0	0	0	0	0	0	1	1>2	2	2
United Kingdom	Essex	Essex Thames Gateway	UK	UKH3	UKH37	366016	1115	96183	26.2784	187945	51.3488	65461	61241	66519	76612	3	157156	153016	324.4				128.41		5.3385	12.2945	116.115		332	90.7064	1527	417.195		52	51	0	0	0	0	0	0	0	0	0	0	1	1>2	2	2
United Kingdom	Inner London - West	-	UK	UKI3	-	1208776		188815	15.6203	604153	49.9806	200649	268698	337118	213496		570952	563482		5.1									717	59.3162	4777	395.193		52	51	0	0	0	0	0	0	0	0	0	0	1	1>2	2	2
United Kingdom	Inner London - West	Camden and City of London	UK	UKI3	UKI31	275155	11042	44079	16.0197	135849	49.3718	45228	69315	69804	46729	13	127902	112303	24.63				467.373		3.7956	29.0745	9505.55		204	74.14	829	301.285		52	51	0	0	0	0	0	0	0	0	0	0	1	1>2	2	2
United Kingdom	Inner London - West	Westminster	UK	UKI3	UKI32	259304	11784	42731	16.4791	123613	47.6711	41186	55174	72937	47276	11	129937	125666	21.75				225.604		3.70379	19.2824	206.322		132	50.9055	952	367.137		52	51	0	0	0	0	0	0	0	0	0	0	1	1>2	2	2
United Kingdom	Inner London - West	Kensington & Chelsea and Hammersmith & Fulham	UK	UKI3	UKI33	344744	11679	59742	17.3294	173142	50.2234	57318	70461	90691	66532	3	166928	177314	29.17				281.368		3.88478	21.7553	259.613		204	59.1743	1585	459.761		52	51	0	0	0	0	0	0	0	0	0	0	1	1>2	2	2
United Kingdom	Inner London - West	Wandsworth	UK	UKI3	UKI34	329573	9368	42263	12.8236	171549	52.0519	56917	73748	103686	52959	6	146185	148199	34.77				244.255		3.91267	15.1711	229.084		177	53.7059	1411	428.13		52	51	0	0	0	0	0	0	0	0	0	0	1	1>2	2	2
United Kingdom	Inner London - East	-	UK	UKI4	-	2430090		283451	11.6642	1196723	49.246	453085	582137	705573	405844		1028790	966375		4.3									1327	54.607	9765	401.837		52	51	0	0	0	0	0	0	0	0	0	0	1	1>2	2	2
United Kingdom	Inner London - East	Hackney and Newham	UK	UKI4	UKI41	638170	11066	68884	10.794	308935	48.4095	130995	147963	190005	100323	9	245657	227311	56.99				209.975		6.13572	19.5873	190.388		295	46.2259	2654	415.877		52	51	0	0	0	0	0	0	0	0	0	0	1	1>2	2	2
United Kingdom	Inner London - East	Tower Hamlets	UK	UKI4	UKI42	322657	14979	29173	9.04149	154202	47.7913	62183	86855	100932	43514	14	135180	122359	21.29				187.506		5.84891	17.046	170.46		121	37.5011	1004	311.166		52	51	0	0	0	0	0	0	0	0	0	0	1	1>2	2	2
United Kingdom	Inner London - East	Haringey and Islington	UK	UKI4	UKI43	514179	11582	67550	13.1374	254932	49.5804	88315	127173	141248	89893	5	227194	213251	43.87				265.472		5.00468	21.3933	244.078		280	54.4557	1566	304.563		52	51	0	0	0	0	0	0	0	0	0	0	1	1>2	2	2
United Kingdom	Inner London - East	Lewisham and Southwark	UK	UKI4	UKI44	626457	9618	79259	12.6519	315349	50.3385	117238	138853	175375	115732	5	274018	261802	64.37				256.203		4.9015	20.7516	235.451		389	62.0952	2974	474.733		52	51	0	0	0	0	0	0	0	0	0	0	1	1>2	2	2
United Kingdom	Inner London - East	Lambeth	UK	UKI4	UKI45	328627	12073	38585	11.7413	163305	49.6931	54354	81293	98013	56382	3	146741	141652	26.9				237.351		4.19667	15.2148	222.136		242	73.6397	1567	476.832		52	51	0	0	0	0	0	0	0	0	0	0	1	1>2	2	2
United Kingdom	Outer London - East and North East	-	UK	UKI5	-	1933872		335077	17.3267	976733	50.5066	410616	371222	452595	364362		774927	726021		4.6									1335	69.0325	8030	415.229		52	51	0	0	0	0	0	0	0	0	0	0	1	1>2	2	2
United Kingdom	Outer London - East and North East	Bexley and Greenwich	UK	UKI5	UKI51	538311	4701	94817	17.6138	272070	50.5414	109119	104268	126619	103488	6	223675	213026	113.15				393.267		5.40171	23.2208	325.091		361	67.0616	2242	416.488		52	51	0	0	0	0	0	0	0	0	0	0	1	1>2	2	2
United Kingdom	Outer London - East and North East	Barking & Dagenham and Havering	UK	UKI5	UKI52	473820	3116	88152	18.6045	243046	51.295	105011	89776	102824	88057	7	194784	178047	150.25				432.443		5.71666	27.4366	365.118		324	68.3804	1971	415.981		52	51	0	0	0	0	0	0	0	0	0	0	1	1>2	2	2
United Kingdom	Outer London - East and North East	Redbridge and Waltham Forest	UK	UKI5	UKI53	585338	6153	92903	15.8717	289852	49.5187	123644	113282	148901	106608	4	222020	208443	94.01				292.993		6.45101	21.3552	271.638		407	69.5325	2462	420.612		52	51	0	0	0	0	0	0	0	0	0	0	1	1>2	2	2
United Kingdom	Outer London - East and North East	Enfield	UK	UKI5	UKI54	336403	4098	59205	17.5994	171765	51.0593	72842	63896	74251	66209	4	134448	126505	81.13				381.982		6.29308	22.2947	359.688		243	72.2348	1355	402.791		52	51	0	0	0	0	0	0	0	0	0	0	1	1>2	2	2
United Kingdom	Outer London - South	-	UK	UKI6	-	1312500		255638	19.4772	672973	51.2741	262757	221600	304975	267530		555906	537403		4.7									1029	78.4	6562	499.962		52	51	0	0	0	0	0	0	0	0	0	0	1	1>2	2	2
United Kingdom	Outer London - South	Bromley	UK	UKI6	UKI61	333773	2226	75066	22.4901	173198	51.891	64564	51203	72283	70657	4	147229	139824	148.21				455.999		5.00665	22.4704	393.98		247	74.0024	1645	492.85		52	51	0	0	0	0	0	0	0	0	0	0	1	1>2	2	2
United Kingdom	Outer London - South	Croydon	UK	UKI6	UKI62	388027	4490	71743	18.4892	199514	51.4176	81376	68245	87143	79520	3	161690	161509	85.41				398.684		5.71318	21.9057	327.297		362	93.2925	1984	511.305		52	51	0	0	0	0	0	0	0	0	0	0	1	1>2	2	2
United Kingdom	Outer London - South	Merton, Kingston upon Thames and Sutton	UK	UKI6	UKI63	590700	4982	108829	18.4237	300261	50.8314	116817	102152	145549	117353	3	246987	236070	117.19				352.125		4.92056	28.7794	323.345		420	71.1021	2933	496.53		52	51	0	0	0	0	0	0	0	0	0	0	1	1>2	2	2
United Kingdom	Outer London - West and North West	-	UK	UKI7	-	2104855		384641	18.274	1049234	49.8483	428451	387779	501363	402621		815575	796251		4.8									1763	83.7587	10285	488.632		52	51	0	0	0	0	0	0	0	0	0	0	1	1>2	2	2
United Kingdom	Outer London - West and North West	Barnet	UK	UKI7	UKI71	396026	4571	74797	18.8869	199878	50.4709	80219	72161	93496	75353	6	157353	152543	85.61				424.467		5.67712	17.6756	368.663		314	79.2877	1872	472.696		52	51	0	0	0	0	0	0	0	0	0	0	1	1>2	2	2
United Kingdom	Outer London - West and North West	Brent	UK	UKI7	UKI72	333469	7722	55993	16.7911	163337	48.9812	67263	67792	80847	61574	4	123089	119691	42.68				433.923		6.7755	19.4921	314.872		388	116.353	1928	578.165		52	51	0	0	0	0	0	0	0	0	0	0	1	1>2	2	2
United Kingdom	Outer London - West and North West	Ealing	UK	UKI7	UKI73	343999	6202	60091	17.4684	170759	49.6394	70733	63112	83484	66579	1	131236	134738	54.81				373.548		6.47126	20.3489	292.152		257	74.7095	1810	526.164		52	51	0	0	0	0	0	0	0	0	0	0	1	1>2	2	2
United Kingdom	Outer London - West and North West	Harrow and Hillingdon	UK	UKI7	UKI74	559744	3372	107701	19.2411	279115	49.8648	113739	106660	126581	105063	4	209295	202070	164.04				410.009		6.57231	23.2249	386.784		506	90.3985	2751	491.475		52	51	0	0	0	0	0	0	0	0	0	0	1	1>2	2	2
United Kingdom	Outer London - West and North West	Hounslow and Richmond upon Thames	UK	UKI7	UKI75	471617	4093	86059	18.2476	236145	50.0714	96497	78054	116955	94052	3	194602	187209	113.88				339.258		4.82541	26.5046	312.754		298	63.1869	1924	407.958		52	51	0	0	0	0	0	0	0	0	0	0	1	1>2	2	2
United Kingdom	Berkshire, Buckinghamshire and Oxfordshire	-	UK	UKJ1	-	2428083		533180	21.9589	1223452	50.3876	474991	424159	495480	500273		999047	1008952		3									1133	46.6623	10130	417.202		52	51	0	0	0	0	0	0	0	0	0	0	1	1>2	2	2
United Kingdom	Berkshire, Buckinghamshire and Oxfordshire	Berkshire	UK	UKJ1	UKJ11	919026	728	187058	20.3539	461028	50.1648	186210	158988	197537	189233	4	377635	377061	1247.98				377.03		4.76533	29.3789	329.153		484	52.6645	3706	403.253		52	51	0	0	0	0	0	0	0	0	0	0	1	1>2	2	2
United Kingdom	Berkshire, Buckinghamshire and Oxfordshire	Milton Keynes	UK	UKJ1	UKJ12	270696	878	50892	18.8004	136770	50.5253	59371	44098	63367	52968	4	111323	112726	304.63				302.923		4.68364	25.8593	277.064		106	39.1583	968	357.597		52	51	0	0	0	0	0	0	0	0	0	0	1	1>2	2	2
United Kingdom	Berkshire, Buckinghamshire and Oxfordshire	Buckinghamshire CC	UK	UKJ1	UKJ13	544820	348	132107	24.2478	277758	50.9816	105718	85480	103226	118289	4	225005	224921	1544.91				518.52			19.2724	398.297		257	47.1715	1934	354.98		52	51	0	0	0	0	0	0	0	0	0	0	1	1>2	2	2
United Kingdom	Berkshire, Buckinghamshire and Oxfordshire	Oxfordshire	UK	UKJ1	UKJ14	693541	266	163123	23.5203	347896	50.1623	123692	135593	131350	139783	3	285084	294244	2572.87				442.223		3.66972	16.5816	366.236		286	41.2376	3522	507.829		52	51	0	0	0	0	0	0	0	0	0	0	1	1>2	2	2
United Kingdom	Surrey, East and West Sussex	-	UK	UKJ2	-	2917398		771443	26.4428	1489372	51.0514	504527	490169	531311	619948		1277976	1266831		3.6									1540	52.7868	10672	365.805		52	51	0	0	0	0	0	0	0	0	0	0	1	1>2	2	2
United Kingdom	Surrey, East and West Sussex	Brighton and Hove	UK	UKJ2	UKJ21	292959	3546	51260	17.4973	145775	49.7595	43099	80324	60938	57338	4	135143	128263	81.67				457.061		3.81491	32.4277	346.465		102	34.8172	877	299.359		52	51	0	0	0	0	0	0	0	0	0	0	1	1>2	2	2
United Kingdom	Surrey, East and West Sussex	East Sussex CC	UK	UKJ2	UKJ22	558905	326	179879	32.1842	288188	51.563	89453	82429	86883	120261	4	255888	254716	1692.07				744.67			22.3652	673.639		235	42.0465	1719	307.566		52	51	0	0	0	0	0	0	0	0	0	0	1	1>2	2	2
United Kingdom	Surrey, East and West Sussex	West Surrey	UK	UKJ2	UKJ25	793369	794	187840	23.6762	402468	50.729	147583	138003	151411	168532	3	330170	328917	987.7				429.813		4.65228	34.0321	395.781		449	56.5941	3238	408.133		52	51	0	0	0	0	0	0	0	0	0	0	1	1>2	2	2
United Kingdom	Surrey, East and West Sussex	East Surrey	UK	UKJ2	UKJ26	405709	606	103235	25.4456	207883	51.2394	75291	60733	77176	89274	3	170967	168934	661.17				438.738		4.56594	39.4371	399.301		346	85.2828	1878	462.893		52	51	0	0	0	0	0	0	0	0	0	0	1	1>2	2	2
United Kingdom	Surrey, East and West Sussex	West Sussex (South West)	UK	UKJ2	UKJ27	458128	423	147759	32.2528	237207	51.7775	73094	66348	74573	96354	4	211339	212423	1069.42				829.026		5.78423	44.7473	614.457		152	33.1785	1277	278.743		52	51	0	0	0	0	0	0	0	0	0	0	1	1>2	2	2
United Kingdom	Surrey, East and West Sussex	West Sussex (North East)	UK	UKJ2	UKJ28	408328	449	101470	24.8501	207851	50.903	76007	62332	80330	88189	5	174469	173578	898.49				506.211		4.89106	30.6126	406.536		256	62.6947	1683	412.169		52	51	0	0	0	0	0	0	0	0	0	0	1	1>2	2	2
United Kingdom	Hampshire and Isle of Wight	-	UK	UKJ3	-	2000836		514832	25.7308	1011962	50.577	344017	372053	358004	411930		866009	868971		2.8									994	49.6792	7356	367.646		52	51	0	0	0	0	0	0	0	0	0	0	1	1>2	2	2
United Kingdom	Hampshire and Isle of Wight	Portsmouth	UK	UKJ3	UKJ31	216669	5358	40103	18.5089	106240	49.0333	38126	57837	41467	39136	4	93846	91118	39.97				445.38		4.91337	34.615	410.765		76	35.0765	547	252.459		52	51	0	0	0	0	0	0	0	0	0	0	1	1>2	2	2
United Kingdom	Hampshire and Isle of Wight	Southampton	UK	UKJ3	UKJ32	254566	4961	44648	17.5389	124520	48.9146	44390	74721	49850	40957	4	110159	107405	50.72				351.579		4.87545	21.6054	329.973		123	48.3175	1018	399.896		52	51	0	0	0	0	0	0	0	0	0	0	1	1>2	2	2
United Kingdom	Hampshire and Isle of Wight	Isle of Wight	UK	UKJ3	UKJ34	142625	375	49925	35.0044	72770	51.0219	20862	20497	20617	30724	3	65608	70827	375.75				967.572		5.72272	45.5741	921.998		73	51.1832	433	303.593		52	51	0	0	0	0	0	0	0	0	0	0	1	1>2	2	2
United Kingdom	Hampshire and Isle of Wight	South Hampshire	UK	UKJ3	UKJ35	462845	1965	128073	27.6708	236717	51.1439	78725	75751	81281	99015	3	202690	201194	232.77				554.181		5.43974	46.4518	507.729		248	53.5817	1410	304.638		52	51	0	0	0	0	0	0	0	0	0	0	1	1>2	2	2
United Kingdom	Hampshire and Isle of Wight	Central Hampshire	UK	UKJ3	UKJ36	554399	217	169313	30.5399	285840	51.5585	91719	84081	88164	121122	4	239747	243011	2524.94				571.43		4.86476	37.8789	507.757		282	50.8659	2065	372.475		52	51	0	0	0	0	0	0	0	0	0	0	1	1>2	2	2
United Kingdom	Hampshire and Isle of Wight	North Hampshire	UK	UKJ3	UKJ37	369732	417	82770	22.3865	185875	50.2729	70195	59166	76625	80976	2	153959	155416	877.02				493.871		5.33833	44.6269	393.528		192	51.9295	1883	509.288		52	51	0	0	0	0	0	0	0	0	0	0	1	1>2	2	2
United Kingdom	Kent	-	UK	UKJ4	-	1862920		466077	25.0186	947209	50.8454	344358	326648	339515	386322		798457	794459		4.4									1310	70.3197	9642	517.575		52	51	0	0	0	0	0	0	0	0	0	0	1	1>2	2	2
United Kingdom	Kent	Medway	UK	UKJ4	UKJ41	279746	1443	59011	21.0945	141212	50.4786	54983	53717	55532	56503	2	117014	115269	191.65				409.3		6.3321	32.172	377.128		171	61.1269	1129	403.58		52	51	0	0	0	0	0	0	0	0	0	0	1	1>2	2	2
United Kingdom	Kent	Kent Thames Gateway	UK	UKJ4	UKJ43	368312	673	82588	22.4234	186647	50.6763	73331	63085	73683	75625	6	155847	152611	540.94				573.698		5.7567	40.7263	403.191		280	76.0225	1949	529.171		52	51	0	0	0	0	0	0	0	0	0	0	1	1>2	2	2
United Kingdom	Kent	East Kent	UK	UKJ4	UKJ44	540427	499	155770	28.8235	275156	50.9146	87720	103890	85023	108024	4	240297	242916	1070.36				750.333		5.94811	44.4093	558.817		478	88.4486	3202	592.494		52	51	0	0	0	0	0	0	0	0	0	0	1	1>2	2	2
United Kingdom	Kent	Mid Kent	UK	UKJ4	UKJ45	302425	311	74461	24.6213	154177	50.9802	57704	49519	56522	64219	6	128195	126127	961.1				602.133		5.254	34.7194	424.899		217	71.7533	2059	680.83		52	51	0	0	0	0	0	0	0	0	0	0	1	1>2	2	2
United Kingdom	Kent	West Kent	UK	UKJ4	UKJ46	372010	395	94247	25.3345	190017	51.0785	70620	56437	68755	81951	4	157104	157536	930.4				467.729		4.91293	34.9453	432.784		164	44.0848	1303	350.259		52	51	0	0	0	0	0	0	0	0	0	0	1	1>2	2	2
United Kingdom	Gloucestershire, Wiltshire and Bristol/ Bath area	-	UK	UKK1	-	2528573		618767	24.471	1277872	50.5373	441125	481221	472802	514658		1106647	1109132		2.9									1117	44.1751	8360	330.621		52	51	0	0	0	0	0	0	0	0	0	0	1	1>2	2	2
United Kingdom	Gloucestershire, Wiltshire and Bristol/ Bath area	Bristol, City of	UK	UKK1	UKK11	467681	4222	79581	17.0161	233171	49.8568	82205	129405	102567	73923	6	207898	200733	109.46				393.858		4.51674	19.2439	303.626		141	30.1488	1496	319.876		52	51	0	0	0	0	0	0	0	0	0	0	1	1>2	2	2
United Kingdom	Gloucestershire, Wiltshire and Bristol/ Bath area	Bath and North East Somerset, North Somerset and South Gloucestershire	UK	UKK1	UKK12	695662	569	179501	25.8029	352996	50.7425	117815	132977	123156	142213	5	302711	299116	1207.37				483.999		4.8206	28.7496	409.682		273	39.2432	2195	315.527		52	51	0	0	0	0	0	0	0	0	0	0	1	1>2	2	2
United Kingdom	Gloucestershire, Wiltshire and Bristol/ Bath area	Gloucestershire	UK	UKK1	UKK13	639357	240	175250	27.4104	325696	50.9412	108275	104877	112140	138815	5	283219	291224	2628.82				540.387		6.61496	28.1533	483.298		388	60.686	2011	314.535		52	51	0	0	0	0	0	0	0	0	0	0	1	1>2	2	2
United Kingdom	Gloucestershire, Wiltshire and Bristol/ Bath area	Swindon	UK	UKK1	UKK14	223931	974	47521	21.2213	112124	50.0708	43334	37103	47403	48570	4	98359	98897	227.21				430.936		5.55864	22.3283	408.608		105	46.8894	1264	564.46		52	51	0	0	0	0	0	0	0	0	0	0	1	1>2	2	2
United Kingdom	Gloucestershire, Wiltshire and Bristol/ Bath area	Wiltshire CC	UK	UKK1	UKK15	501942	154	136914	27.2769	253885	50.5805	89496	76859	87536	111137	4	214460	219162	3214.95				516.992		5.03046	23.9071	493.085		210	41.8375	1394	277.721		52	51	0	0	0	0	0	0	0	0	0	0	1	1>2	2	2
United Kingdom	Dorset and Somerset	-	UK	UKK2	-	1914466		599304	31.304	977192	51.0425	305188	298523	307758	403693		863087	903827		3.1									495	25.8558	3932	205.384		52	51	0	0	0	0	0	0	0	0	0	0	1	1>2	2	2
United Kingdom	Dorset and Somerset	Bournemouth and Poole	UK	UKK2	UKK24	397307	2435	107364	27.0229	199789	50.2858	64198	71955	75072	78718	3	183058	297207	161.26				660.698		5.23245	27.6864	419.071		114	28.6932	899	226.273		52	51	0	0	0	0	0	0	0	0	0	0	1	1>2	2	2
United Kingdom	Dorset and Somerset	Dorset CC	UK	UKK2	UKK25	379507	152	135914	35.8133	193965	51.1097	56227	51812	54214	81340	3	171550	173959	2461.11				815.795			40.8425	707.497		100	26.35	661	174.173		52	51	0	0	0	0	0	0	0	0	0	0	1	1>2	2	2
United Kingdom	Dorset and Somerset	Somerset	UK	UKK2	UKK23	564329	164	175350	31.0723	288692	51.1567	93221	85367	89063	121328	4	251110	150871	3411.38				630.306			31.8963	527.175		138	24.4538	1389	246.133		52	51	0	0	0	0	0	0	0	0	0	0	1	1>2	2	2
United Kingdom	Cornwall and Isles of Scilly	Cornwall and Isles of Scilly	UK	UKK3	UKK30	573323	161	180676	31.5138	294746	51.4101	91542	89389	89409	122307	5	257369	281790	3526.86				710.071		5.45881	21.8027	643.616		143	24.9423	983	171.457		52	51	0	0	0	0	0	0	0	0	0	0	1	1>2	2	2
United Kingdom	Devon	-	UK	UKK4	-	1204667		363944	30.2112	614165	50.9821	190026	210049	192912	247736		541721	563723		3.4									272	22.5789	2392	198.561		52	51	0	0	0	0	0	0	0	0	0	0	1	1>2	2	2
United Kingdom	Devon	Plymouth	UK	UKK4	UKK41	264818	3307	62518	23.6079	132864	50.1718	45134	58772	47845	50549	1	117836	119809	79.16				524.889		5.11437	39.6499	485.239		74	27.9437	734	277.171		52	51	0	0	0	0	0	0	0	0	0	0	1	1>2	2	2
United Kingdom	Devon	Torbay	UK	UKK4	UKK42	136842	2178	45609	33.3297	70203	51.3022	21597	19953	20586	29097	3	64056	66772	62.1				712.501		5.79432	36.5385	675.962		47	34.3462	304	222.154		52	51	0	0	0	0	0	0	0	0	0	0	1	1>2	2	2
United Kingdom	Devon	Devon CC	UK	UKK4	UKK43	803007	122	255817	31.8574	411098	51.1948	123295	131324	124481	168090	5	359829	377142	6491.17				610.829			27.397	567.243		151	18.8043	1354	168.616		52	51	0	0	0	0	0	0	0	0	0	0	1	1>2	2	2
United Kingdom	West Wales and The Valleys	-	UK	UKL1	-	1985599		554405	27.9213	1007897	50.7603	329711	358765	333911	408807		883686	916209		4.9			170.39			13.11	290.24		1596	80.3788	10583	532.988		52	51	0	0	0	0	0	0	0	0	0	0	1	1>2	2	2
United Kingdom	West Wales and The Valleys	Isle of Anglesey	UK	UKL1	UKL11	70467	99	23095	32.7742	35799	50.8025	11451	10465	10701	14755	0	32108	34903	704.92												468	664.141		52	51	0	0	0	0	0	0	0	0	0	0	1	1>2	2	2
United Kingdom	West Wales and The Valleys	Gwynedd	UK	UKL1	UKL12	125134	49	36017	28.7827	63143	50.4603	19792	26563	18494	24268	2	56045	62281	2515.72												621	496.268		52	51	0	0	0	0	0	0	0	0	0	0	1	1>2	2	2
United Kingdom	West Wales and The Valleys	Conwy and Denbighshire	UK	UKL1	UKL13	214023	109	69865	32.6437	109265	51.0529	34377	32258	31688	45835	1	97679	101029	1944.36												1559	728.426		52	51	0	0	0	0	0	0	0	0	0	0	1	1>2	2	2
United Kingdom	West Wales and The Valleys	South West Wales	UK	UKL1	UKL14	388531	67	121739	31.3331	197733	50.8925	62033	66220	57760	80779	1	172937	186359	5706.22												1241	319.408		52	51	0	0	0	0	0	0	0	0	0	0	1	1>2	2	2
United Kingdom	West Wales and The Valleys	Central Valleys	UK	UKL1	UKL15	302643	565	75053	24.7992	154182	50.9452	53547	57091	55396	61556	2	132961	135516	529.16												2510	829.36		52	51	0	0	0	0	0	0	0	0	0	0	1	1>2	2	2
United Kingdom	West Wales and The Valleys	Gwent Valleys	UK	UKL1	UKL16	346353	677	88924	25.6744	176622	50.9948	60268	61454	62781	72926	1	151970	153707	505.85												1532	442.323		52	51	0	0	0	0	0	0	0	0	0	0	1	1>2	2	2
United Kingdom	West Wales and The Valleys	Bridgend and Neath Port Talbot	UK	UKL1	UKL17	290080	418	77276	26.6395	146750	50.5895	48495	49035	53581	61693	3	127838	130303	684.97												1274	439.189		52	51	0	0	0	0	0	0	0	0	0	0	1	1>2	2	2
United Kingdom	West Wales and The Valleys	Swansea	UK	UKL1	UKL18	248368	676	62436	25.1385	124403	50.0882	39748	55679	43510	46995	3	112148	112111	363.04												1378	554.822		52	51	0	0	0	0	0	0	0	0	0	0	1	1>2	2	2
United Kingdom	East Wales	-	UK	UKL2	-	1177511		293400	24.917	595921	50.6085	204404	231979	211357	236371		514508	515502		2.7			149.16			8.8	299.28				7146	606.873		52	51	0	0	0	0	0	0	0	0	0	0	1	1>2	2	2
United Kingdom	East Wales	Monmouthshire and Newport	UK	UKL2	UKL21	249774	240	64845	25.9615	126832	50.7787	44547	42543	44469	53370	4	108817	110014	1030.16												1302	521.271		52	51	0	0	0	0	0	0	0	0	0	0	1	1>2	2	2
United Kingdom	East Wales	Cardiff and Vale of Glamorgan	UK	UKL2	UKL22	500539	1061	105230	21.0233	253966	50.7385	87562	121532	95530	90685	4	216444	211187	466.12												3280	655.294		52	51	0	0	0	0	0	0	0	0	0	0	1	1>2	2	2
United Kingdom	East Wales	Flintshire and Wrexham	UK	UKL2	UKL23	293902	314	77481	26.3629	147861	50.3096	52319	48421	52819	62862	1	128451	129365	925.72												2184	743.105		52	51	0	0	0	0	0	0	0	0	0	0	1	1>2	2	2
United Kingdom	East Wales	Powys	UK	UKL2	UKL24	133296	26	45844	34.3926	67262	50.4606	19976	19483	18539	29454	0	60796	64936	5127.64												380	285.08		52	51	0	0	0	0	0	0	0	0	0	0	1	1>2	2	2
United Kingdom	Eastern Scotland	-	UK	UKM2	-	2118823		524507	24.7546	1087888	51.344	336332	408348	403789	445847		981973	1006633		3.6									1571	74.1449	7908	373.226		52	51	0	0	0	0	0	0	0	0	0	0	1	1>2	2	2
United Kingdom	Eastern Scotland	Angus and Dundee City	UK	UKM2	UKM71	266838	119	69660	26.1057	137413	51.4968	40945	55050	47408	53775	1	127136	131760	2220.69				281.069			8.61946	146.156		246	92.1908	1615	605.236		52	51	0	0	0	0	0	0	0	0	0	0	1	1>2	2	2
United Kingdom	Eastern Scotland	Clackmannanshire and Fife	UK	UKM2	UKM72	426318	288	113729	26.677	219046	51.3809	69763	75653	73826	93347	2	194614	203119	1468.13				272.566			10.7901	126.431		251	58.8762	1196	280.542		52	51	0	0	0	0	0	0	0	0	0	0	1	1>2	2	2
United Kingdom	Eastern Scotland	East Lothian and Midlothian	UK	UKM2	UKM73	197533	191	50838	25.7365	102760	52.0217	35016	32174	35804	43701	5	87035	89810	1022.01				263.247			11.1374	106.818		203	102.768	836	423.22		52	51	0	0	0	0	0	0	0	0	0	0	1	1>2	2	2
United Kingdom	Eastern Scotland	Scottish Borders	UK	UKM2	UKM91	116061	25	36899	31.7928	59760	51.4902	18011	16662	17256	27233	2	55441	58764	4681.95				324.829			10.3394	155.952		75	64.6212	370	318.798		52	51	0	0	0	0	0	0	0	0	0	0	1	1>2	2	2
United Kingdom	Eastern Scotland	Edinburgh, City of	UK	UKM2	UKM75	520164	1979	103728	19.9414	266558	51.245	74631	125411	121355	95039	6	253440	252497	260.18				215.317			10.9581	107.466		429	82.474	1908	366.807		52	51	0	0	0	0	0	0	0	0	0	0	1	1>2	2	2
United Kingdom	Eastern Scotland	Falkirk	UK	UKM2	UKM76	161619	544	40006	24.7533	82398	50.9829	26834	27079	30837	36863	2	73771	75382	293.99				282.764			6.80613	118.179		141	87.2422	694	429.405		52	51	0	0	0	0	0	0	0	0	0	0	1	1>2	2	2
United Kingdom	Eastern Scotland	Perth & Kinross and Stirling	UK	UKM2	UKM77	247096	32	69342	28.0628	126517	51.2016	37508	44660	41116	54470	3	110984	114754	7555.73				282.481			10.5222	122.624		126	50.9923	749	303.121		52	51	0	0	0	0	0	0	0	0	0	0	1	1>2	2	2
United Kingdom	Eastern Scotland	West Lothian	UK	UKM2	UKM78	183194	428	40305	22.0013	93436	51.0039	33624	31659	36187	41419	3	79552	80547	423.6				216.164			6.00456	106.445		100	54.5869	540	294.769		52	51	0	0	0	0	0	0	0	0	0	0	1	1>2	2	2
United Kingdom	South Western Scotland	-	UK	UKM3	-	2387706		587847	24.6197	1232165	51.6046	382537	452474	447267	517581		1123205	1140511		5.1									2274	95.2379	9973	417.681		52	51	0	0	0	0	0	0	0	0	0	0	1	1>2	2	2
United Kingdom	South Western Scotland	East Dunbartonshire, West Dunbartonshire and Helensburgh & Lomond	UK	UKM3	UKM81	225415	283	61983	27.4973	116027	51.4726	36893	38492	37177	50870	1	101447	92488	789.13				246.656			7.98527	123.772		264	117.117	1037	460.04		52	51	0	0	0	0	0	0	0	0	0	0	1	1>2	2	2
United Kingdom	South Western Scotland	Dumfries & Galloway	UK	UKM3	UKM92	149986	23	49217	32.8144	77116	51.4155	22141	22512	22081	34035	0	69987	75154	6353.51				343.365			10.6677	154.014		48	32.003	313	208.686		52	51	0	0	0	0	0	0	0	0	0	0	1	1>2	2	2
United Kingdom	South Western Scotland	East Ayrshire and North Ayrshire mainland	UK	UKM3	UKM93	253258	148	69899	27.5999	131659	51.9861	40986	43072	42014	57287	0	117037	127284	1689.92				360.502			12.2405	168.208		182	71.8635	901	355.764		52	51	0	0	0	0	0	0	0	0	0	0	1	1>2	2	2
United Kingdom	South Western Scotland	Glasgow City	UK	UKM3	UKM82	629767	3577	116644	18.5218	322230	51.1665	95022	155160	142778	120163	5	316693	314216	174.27				231.514			11.1152	131.795		652	103.53	2833	449.849		52	51	0	0	0	0	0	0	0	0	0	0	1	1>2	2	2
United Kingdom	South Western Scotland	Inverclyde, East Renfrewshire and Renfrewshire	UK	UKM3	UKM83	353495	591	91661	25.9299	183748	51.9804	58874	60944	62001	80015	2	164095	166389	592.01				266.482			9.33535	140.596		428	121.077	1529	432.538		52	51	0	0	0	0	0	0	0	0	0	0	1	1>2	2	2
United Kingdom	South Western Scotland	North Lanarkshire	UK	UKM3	UKM84	341365	724	78654	23.041	176105	51.5885	59480	61626	65571	76034	1	152892	156508	466.47				246.95			9.66707	145.006		272	79.6801	1494	437.655		52	51	0	0	0	0	0	0	0	0	0	0	1	1>2	2	2
United Kingdom	South Western Scotland	South Ayrshire	UK	UKM3	UKM94	113540	93	36823	32.4317	59440	52.3516	16673	17292	17306	25446	1	53591	55823	1208.25				374.317			14.0919	163.819		112	98.6436	426	375.198		52	51	0	0	0	0	0	0	0	0	0	0	1	1>2	2	2
United Kingdom	South Western Scotland	South Lanarkshire	UK	UKM3	UKM95	320880	181	82966	25.8558	165840	51.6829	52468	53376	58339	73731	2	147463	152649	1752.15				279.544			10.2842	148.03		316	98.4792	1440	448.766		52	51	0	0	0	0	0	0	0	0	0	0	1	1>2	2	2
United Kingdom	North Eastern Scotland	Aberdeen City and Aberdeenshire	UK	UKM5	UKM50	492964	76	115368	23.4029	247509	50.2083	79867	93278	102006	102445	1	223513	238572	6437.32	3.5			252.554			10.5484	101.833		241	48.888	1782	361.487		52	51	0	0	0	0	0	0	0	0	0	0	1	1>2	2	2
United Kingdom	Highlands and Islands	-	UK	UKM6	-	472688		141300	29.8929	240105	50.7957	72981	72650	79065	106692		216772	250340		2.2									145	30.6756	815	172.418		52	51	0	0	0	0	0	0	0	0	0	0	1	1>2	2	2
United Kingdom	Highlands and Islands	Caithness & Sutherland and Ross & Cromarty	UK	UKM6	UKM61	94062	7	29784	31.6642	47957	50.9845	14288	13963	14621	21406	0	43211	45593	12881.9				758.011			24.452	331.696		51	54.2196	221	234.951		52	51	0	0	0	0	0	0	0	0	0	0	1	1>2	2	2
United Kingdom	Highlands and Islands	Inverness & Nairn and Moray, Badenoch & Strathspey	UK	UKM6	UKM62	205822	26	55879	27.1492	104557	50.7997	33034	33816	37637	45456	2	92267	119028	7816.98				143.328			6.31614	59.2745		21	10.203	339	164.705		52	51	0	0	0	0	0	0	0	0	0	0	1	1>2	2	2
United Kingdom	Highlands and Islands	Lochaber, Skye & Lochalsh, Arran & Cumbrae and Argyll & Bute	UK	UKM6	UKM63	100256	7	33797	33.7107	51293	51.162	14268	14144	14644	23403	0	47738	48232	14325.2				300.231			7.97957	122.686		64	63.8366	175	174.553		52	51	0	0	0	0	0	0	0	0	0	0	1	1>2	2	2
United Kingdom	Highlands and Islands	Eilean Siar (Western Isles)	UK	UKM6	UKM64	27155	9	8869	32.6607	13768	50.7015	4085	3629	4335	6237	0	12805	14768	3065.86				405.082			14.7303	125.207		0	0	7	25.7779		52	51	0	0	0	0	0	0	0	0	0	0	1	1>2	2	2
United Kingdom	Highlands and Islands	Orkney Islands	UK	UKM6	UKM65	22233	22	6836	30.7471	11176	50.2676	3323	3331	3633	5110	3	10455	11359	998.2				337.336			13.4935	125.939		2	8.99564	17	76.4629		52	51	0	0	0	0	0	0	0	0	0	0	1	1>2	2	2
United Kingdom	Highlands and Islands	Shetland Islands	UK	UKM6	UKM66	23160	16	6135	26.4896	11354	49.0242	3983	3767	4195	5080	0	10296	11360	1461.98				237.478			17.2712	82.038		7	30.2245	56	241.796		52	51	0	0	0	0	0	0	0	0	0	0	1	1>2	2	2
United Kingdom	Northern Ireland	-	UK	UKN0	-	1897214		413989	21.8209	963276	50.7732	374367	355698	368304	384856		765701	811419		3.6						12.11			556	29.3061	6666	351.357		52	51	0	0	0	0	0	0	0	0	0	0	1	1>2	2	2
United Kingdom	Northern Ireland	Belfast	UK	UKN0	UKN06	344612	2551	67860	19.6917	177351	51.464	64904	76998	70748	64102	2	152079	159521	133.59				48.6485				92.855		162	47.0094	1693	491.277		52	51	0	0	0	0	0	0	0	0	0	0	1	1>2	2	2
United Kingdom	Northern Ireland	Armagh City, Banbridge and Craigavon	UK	UKN0	UKN07	216157	149	44240	20.4666	108725	50.2991	46058	39068	43531	43260	5	85092	87189	1429.65				29.4983				72.1972		59	27.295	840	388.606		52	51	0	0	0	0	0	0	0	0	0	0	1	1>2	2	2
United Kingdom	Northern Ireland	Newry, Mourne and Down	UK	UKN0	UKN08	181496	112	37916	20.8908	91439	50.3807	38670	33525	34762	36623	3	68063	71666	1607.58				27.99				64.3361		34	18.7332	502	276.59		52	51	0	0	0	0	0	0	0	0	0	0	1	1>2	2	2
United Kingdom	Northern Ireland	Ards and North Down	UK	UKN0	UKN09	162147	354	44283	27.3104	83521	51.5094	28569	25697	29009	34589	3	69698	74409	452.92				27.5658				63.6182		45	27.7526	486	299.728		52	51	0	0	0	0	0	0	0	0	0	0	1	1>2	2	2
United Kingdom	Northern Ireland	Derry City and Strabane	UK	UKN0	UKN10	151718	122	30526	20.1202	77163	50.8595	31104	29552	28886	31650	2	59305	63618	1232.1				44.964				80.1419		21	13.8415	275	181.257		52	51	0	0	0	0	0	0	0	0	0	0	1	1>2	2	2
United Kingdom	Northern Ireland	Mid Ulster	UK	UKN0	UKN11	148648	76	28499	19.1721	73890	49.708	32712	28258	30750	28429	4	53268	55767	1925.75				31.1641				69.9318		30	20.1819	438	294.656		52	51	0	0	0	0	0	0	0	0	0	0	1	1>2	2	2
United Kingdom	Northern Ireland	Causeway Coast and Glens	UK	UKN0	UKN12	145286	73	34646	23.8468	73246	50.415	26888	26533	26101	31118	2	57568	65621	1956.96				30.6847				68.3319		39	26.8436	411	282.89		52	51	0	0	0	0	0	0	0	0	0	0	1	1>2	2	2
United Kingdom	Northern Ireland	Antrim and Newtownabbey	UK	UKN0	UKN13	143664	198	31598	21.9944	73719	51.3135	28347	25994	28121	29604	3	58263	61291	717.44				36.7961				63.159		61	42.4602	589	409.984		52	51	0	0	0	0	0	0	0	0	0	0	1	1>2	2	2
United Kingdom	Northern Ireland	Lisburn and Castlereagh	UK	UKN0	UKN14	145856	288	33225	22.7793	74273	50.9221	27776	25027	28694	31134	5	59084	62324	500.78				29.1625				61.7066		50	34.2804	608	416.849		52	51	0	0	0	0	0	0	0	0	0	0	1	1>2	2	2
United Kingdom	Northern Ireland	Mid and East Antrim	UK	UKN0	UKN15	139867	134	34601	24.7385	71195	50.9019	25317	24406	25114	30429	2	58436	60839	1035.41				33.4144				72.3746		44	31.4585	637	455.433		52	51	0	0	0	0	0	0	0	0	0	0	1	1>2	2	2
United Kingdom	Northern Ireland	Fermanagh and Omagh	UK	UKN0	UKN16	117763	39	26595	22.5835	58754	49.8917	24022	20640	22588	23918	2	44845	49174	2965.34				34.3195				61.9067		11	9.34079	187	158.794		52	51	0	0	0	0	0	0	0	0	0	0	1	1>2	2	2
[truncated: 29 more columns]
